# Supplementary material for: Local structural preferences in shaping tau amyloid polymorphism
Source: Nat Commun. 2024 Feb 3;15:1028. doi: 10.1038/s41467-024-45429-2 (PMC10838331; doi:10.1038/s41467-024-45429-2)
Supplement: Supplementary file 7 — Source Data [file 41467_2024_45429_MOESM7_ESM.xlsx]

## Sheet: Figure 1b
	Residue Position	CORDAX	WALTZ
	244	0.225074	0
	245	0.225074	0
	246	0.225074	0
	247	0.225074	0
	248	0.225074	0
	249	0.0884764	0
	250	0.0884764	0
	251	0.28376	0
	252	0.28376	0
	253	0.398714	0
	254	0.398714	0
	255	0.476403	0
	256	0.476403	0
	257	0.476403	0
	258	0.476403	0
	259	0.476403	0
	260	0.476403	0
	261	0.186842	0
	262	0.343387	0
	263	0.343387	0
	264	0.343387	0
	265	0.343387	0
	266	0.343387	0
	267	0.343387	0
	268	0.246416	0
	269	0.246416	0
	270	0.246416	0
	271	0.0641982	0
	272	0.161822	0
	273	0.161822	0.00023653
	274	0.703174	82
	275	0.935731	82
	276	0.935731	82
	277	0.935731	82
	278	0.935731	82
	279	0.935731	82
	280	0.935731	0
	281	0.726512	0
	282	0.50427	0
	283	0.50427	0
	284	0.50427	0
	285	0.50427	0
	286	0.50427	0
	287	0.50427	0
	288	0.276727	0
	289	0.243847	0
	290	0.171464	0
	291	0.108309	0
	292	0.108309	0
	293	0.152781	0
	294	0.272108	0
	295	0.620184	0
	296	0.620184	0
	297	0.620184	0
	298	0.620184	0
	299	0.620184	0
	300	0.620184	0
	301	0.327669	0
	302	0.244382	0
	303	0.16097	0
	304	0.53459	0.127146
	305	0.975415	0.127146
	306	0.975415	0.655068
	307	0.985322	0.655068
	308	0.985322	0.655068
	309	0.985322	0.655068
	310	0.985322	0.527922
	311	0.985322	0.527922
	312	0.985322	0
	313	0.108396	0
	314	0.168756	0
	315	0.307019	0
	316	0.442706	0
	317	0.442706	0
	318	0.442706	0
	319	0.442706	0
	320	0.442706	0
	321	0.442706	0
	322	0.247599	0
	323	0.247599	0
	324	0.524313	0.0117015
	325	0.524313	0.0117015
	326	0.785702	0.0117015
	327	0.785702	0.0117015
	328	0.785702	0.0117015
	329	0.785702	0.0117015
	330	0.785702	0
	331	0.785702	0
	332	0.566055	0
	333	0.0812174	0
	334	0.141503	0
	335	0.217791	0
	336	0.217791	0
	337	0.217791	0
	338	0.217791	0
	339	0.217791	0
	340	0.217791	0
	341	0.573448	0
	342	0.573448	0
	343	0.573448	0
	344	0.909313	0
	345	0.909313	0
	346	0.909313	0
	347	0.909313	0
	348	0.909313	0
	349	0.909313	0
	350	0.19228	0.223062
	351	0.203444	0.223062
	352	0.203444	0.223062
	353	0.203444	0.223062
	354	0.203444	0.223062
	355	0.203444	0.223062
	356	0.320472	0.01792
	357	0.385809	0.01792
	358	0.663617	0.01792
	359	0.663617	0.01792
	360	0.663617	0.01792
	361	0.663617	0.01792
	362	0.663617	0
	363	0.663617	0
	364	0.471321	0
	365	0.185139	0
	366	0.185139	0
	367	0.122333	0
	368	0.0635788	0
	369	0.0635788	0
	370	0.10582	0
	371	0.10582	0
	372	0.10582	0
	373	0.10582	0
	374	0.10582	0
	375	0.0985046	0

## Sheet: Figure 1c
	Fig. 1C	End-state Th-T fluoresence binding values
	Peptide	243-257	246-260	249-263	252-266	255-269	258-272	261-275	264-278	267-281	270-284	273-287	276-290	279-293	282-296	285-299	288-302	291-305	294-308	297-311	300-314	303-317	306-320	309-323	312-326	315-329	318-332	321-335	324-338	327-341	330-344	333-347	336-350	339-353	342-356	345-359	348-362	351-365	354-368	357-371	360-374	363-377	Control
	Rep 1	2483	2604	2549	2455	2384	2418	2473	2434	2403	2440	15332	153051	2463	3774	2328	2898	2439	2749	2674	260000	6645	59948	2453	2409	2486	2277	2485	2500	2569	2644	121455	2671	2584	2548	2632	66499	2586	2635	2633	2630	2612	2488
	Rep 2	2541	2534	2516	2528	2407	2467	2540	2500	2543	2490	15631	260000	2603	4113	2444	2515	2478	2690	3515	260000	8130	50410	2804	2505	2477	2324	2593	2440	2475	2701	56832	2779	2561	2552	2610	144678	2608	2578	2539	2618	2550	2516
	Rep 3	2562	2533	2486	2507	2508	2548	2475	2589	2484	2717	14299	116351	2552	4910	2553	2528	2574	2026	2949	260000	16224	83536	2465	2572	2548	2274	2430	2532	2559	2592	59208	2675	2584	2559	2728	72997	2620	2646	2602	2602	2616	2548

## Sheet: Figure 1d
	Fig. 1D	End-state pFTAA fluoresence binding values
	Peptide	243-257	246-260	249-263	252-266	255-269	258-272	261-275	264-278	267-281	270-284	273-287	276-290	279-293	282-296	285-299	288-302	291-305	294-308	297-311	300-314	303-317	306-320	309-323	312-326	315-329	318-332	321-335	324-338	327-341	330-344	333-347	336-350	339-353	342-356	345-359	348-362	351-365	354-368	357-371	360-374	363-377	Control
	Rep 1	5397	6096	4766	4640	4482	5086	6341	3006	6587	3246	18814	16731	5629	3086	6366	6639	4609	3655	10062	17557	33241	27759	5419	5284	6743	8767	7233	5598	6324	5346	3304	5371	5583	5301	5479	31745	5506	5458	5675	5876	6270	5777
	Rep 2	5533	7124	4732	5262	4806	5441	6129	2980	7254	3155	21225	20273	5704	3344	6014	6974	5359	3678	11938	16335	33212	35191	5462	5912	7832	9922	8082	5338	6767	4542	4046	5313	5690	5214	5342	30854	5668	5670	5666	5429	5388	5484
	Rep 3	5367	6684	4751	5298	4356	5528	6257	3326	7660	3068	21536	23867	5573	3567	8199	7009	5461	3651	11150	13505	39537	32149	5549	5574	8075	9402	8333	5894	6869	4521	4634	5262	5707	5090	5477	35838	5569	5702	5765	5431	5808	5458

## Sheet: Figure 2a
	End-state fluorescence values
		25 μM	50 μM	75 μM	100 μM	200 μM	500 μM
	Rep 1	9832	22989	40982	51982	87674	187400
	Rep 2	10982	24578	34567	57832	117939	195427
	Rep 3	12042	20984	36743	44578	93495	205003
	Normalised fluorescence values
	Time (h)	25 uM			50 uM			75 uM			100 uM			200 uM			500 uM
	0	12.7551	9.51965	7.25953	0	0	0	3.01186	2.20612	3.26471	3.15893	2.06503	2.16768	0	0	0	0	0	0
	0.25	9.52381	6.0262	5.14217	2.79167	0.853659	2.02945	2.01858	2.56832	2.23529	2.81343	1.58172	1.53012	0.926784	1.20052	1.46813	35.7539	30.5696	30.9595
	0.5	7.9932	6.9869	5.08167	3.25	1.62602	2.78552	1.92246	2.1732	1.70588	1.28332	0.922671	1.78515	1.79178	2.10902	2.16884	52.7906	47.1058	42.3698
	0.75	10.2041	4.54148	4.11373	2.83333	2.60163	2.54676	1.82634	0.95489	2.05882	1.43139	1.14236	0.701307	2.1316	2.98507	3.83717	64.2461	80.2088	57.8496
	1	7.9932	4.89083	2.90381	4	2.72358	3.58138	0.96123	1.48173	1.26471	0.5923	0.527241	1.11572	2.90392	3.34199	4.33767	79.7872	85.4291	80.9096
	1.25	9.35374	5.24017	3.56927	3.20833	3.04878	4.25786	1.2496	1.25123	1.17647	0.246792	0.966608	0	3.67624	4.34783	6.27294	80.6198	89.2523	83.1039
	1.5	7.9932	3.58079	2.78282	3.83333	3.04878	3.82014	0.512656	0.3622	0.823529	1.08588	0.966608	1.30698	6.24035	5.67813	8.24157	86.1394	89.0373	81.8472
	1.75	5.61224	3.40611	2.90381	3.91667	3.00813	4.0191	0.288369	0.428054	0.852941	0	0	0.733185	13.0677	8.01428	12.379	85.6152	90.1735	83.9617
	2	5.95238	1.65939	1.75439	4.625	2.72358	3.74055	0	0.197563	0	1.53011	0.922671	0.12751	24.7142	12.5243	18.6186	86.5711	92.0313	84.4205
	2.25	6.29252	2.44541	1.87538	3.875	2.84553	3.82014	0.160205	0.460981	0.5	1.57947	0.395431	0.828817	36.2681	19.6301	26.5599	86.8949	92.9065	85.9765
	2.5	2.04082	3.75546	1.20992	4.33333	3.00813	4.0191	0.160205	0.0658545	0.235294	2.41856	0.307557	1.2751	47.0806	28.0662	35.0017	86.4632	93.2443	84.9392
	2.75	4.2517	0.69869	1.33091	4.95833	3.86179	4.81496	0.416533	0	0.764706	4.1461	1.05448	2.16768	56.1631	36.2427	41.9753	86.0931	92.4152	85.2184
	3	0	1.65939	1.45191	4.79167	4.6748	5.13331	0.192246	0.428054	0.823529	9.87167	3.25132	4.08033	62.6197	45.3277	48.1481	86.6019	92.753	84.3208
	3.25	5.95238	1.31004	1.87538	4.66667	4.71545	5.92917	0.576738	0.856108	1.08824	16.4857	6.72232	6.4074	69.1381	51.6223	54.955	87.3728	91.801	86.4552
	3.5	5.10204	0.611354	1.93587	5.04167	5.2439	5.49144	0.480615	1.64636	1.47059	24.5311	11.9947	10.3921	75.4093	58.8579	60.3937	86.6327	92.0006	85.9166
	3.75	4.59184	0.873362	1.02843	5.54167	6.01626	6.36689	1.28164	2.50247	2.38235	30.4541	18.6292	15.9388	79.3327	64.828	65.2653	86.6636	91.9699	85.3581
	4	3.23129	1.65939	1.27042	6.33333	7.11382	7.68006	0.512656	3.68785	3.5	38.845	27.8998	21.2942	83.3179	70.6684	70.5706	87.157	91.6014	86.4752
	4.25	5.95238	0	1.63339	6.04167	8.08943	8.19737	1.89042	6.2891	5.20588	45.459	35.6766	27.5104	86.8088	75.8274	73.6069	86.2473	91.8471	86.1759
	4.5	2.55102	0.960699	0.604961	6.91667	8.53659	7.91882	2.4992	9.35133	7.5	52.616	42.1353	33.0571	87.3031	80.2401	77.6443	86.9103	91.9085	86.3355
	4.75	3.57143	1.13537	0	6.45833	9.39024	9.15241	3.58859	12.9075	10.7941	58.9832	49.8682	38.285	89.342	84.6204	81.2145	86.5865	91.5861	86.6347
	5	4.2517	1.57205	1.5729	7.75	10.8943	10.1472	5.41493	17.6161	14.7353	65.5479	56.7223	43.8317	89.5273	85.172	83.7838	86.5557	91.3404	86.4951
	5.25	2.55102	2.62009	1.69389	8.625	12.9675	11.8981	7.33739	21.9954	17.7941	70.4344	62.6098	48.6133	91.9061	88.6437	87.5542	87.1878	91.018	87.1933
	5.5	3.06122	0.349345	0.544465	8.20833	14.3089	13.6092	10.4454	26.0784	22	75.7157	68.1898	54.5426	93.2654	88.6762	90.8242	86.2781	90.6341	87.9114
	5.75	2.04082	0.786026	1.02843	9.58333	16.4634	14.8826	13.6495	30.5565	26.3824	77.0484	71.3093	58.7185	94.8718	89.7145	90.5906	85.8619	90.5727	86.555
	6	4.42177	1.31004	0.907441	10.625	19.3089	18.0661	17.1419	35.1992	31	81.1451	75.5712	63.7233	94.8718	92.8942	94.5946	86.3861	90.3885	87.5923
	6.25	2.72109	0.786026	0.725953	11.2083	23.2114	20.573	20.7626	39.348	34.7059	82.8727	79.1301	67.7718	95.6132	92.8293	94.4611	86.7561	90.1274	87.0736
	6.5	0.85034	2.62009	1.5124	12.2917	27.1545	24.3932	24.223	43.0688	38.9118	85.0938	82.0299	72.1071	97.2814	93.9974	93.4935	86.2319	89.7129	86.4951
	6.75	4.59184	2.00873	1.93587	13.6667	30.7724	28.9296	28.164	47.6786	43.5294	86.6732	83.7873	77.5582	97.7757	96.2362	96.9303	86.6944	91.5861	86.4353
	7	2.55102	1.22271	2.84332	15	34.3496	33.068	32.2012	52.5189	48.3824	88.4008	87.6538	81.6385	96.1693	96.2362	96.1962	87.2649	90.0353	86.7744
	7.25	8.16327	2.18341	2.05687	16.625	39.2683	37.2463	36.1743	57.4909	53.0588	91.0661	90.5975	85.7507	97.0343	94.8735	96.4965	86.4169	89.7282	85.9964
	7.5	3.57143	2.53275	1.5124	18.9583	44.7561	42.1807	39.026	61.541	55.3529	91.2142	90.8612	88.269	98.0229	98.2803	97.5976	86.4632	89.7589	86.0762
	7.75	3.57143	0.262009	1.14943	20.4167	47.1951	46.7171	43.8321	65.591	60.1765	92.8924	93.6731	92.4769	97.405	97.6314	98.2983	86.2627	88.8224	85.9565
	8	3.23129	2.00873	1.99637	22.7083	51.3008	51.3729	47.645	69.7728	64.0294	93.7315	95.2988	94.0389	99.4748	97.6639	98.2983	85.6152	89.3751	86.3355
	8.25	6.97279	1.22271	1.69389	25.5417	54.2683	55.7501	51.3938	73.9216	67.6765	94.2744	96.7487	96.0791	99.3821	98.8319	97.5642	85.9852	88.6842	86.9539
	8.5	2.21088	1.22271	1.63339	28	57.8455	58.9335	55.9436	77.1485	71.5882	95.459	96.7926	97.928	98.9496	97.0474	99.6663	86.1856	89.1448	86.136
	8.75	4.42177	2.18341	1.69389	31.7083	60.5285	62.9924	60.141	80.2766	74.5882	95.6071	98.1986	99.1074	98.9188	97.3394	100	86.2319	89.544	85.8568
	9	2.89116	1.57205	2.48034	34.0833	64.065	65.2606	62.8004	84.5901	77.3235	95.7552	98.2865	98.3105	98.8261	96.8527	97.3974	85.9081	88.7456	86.4353
	9.25	5.95238	2.70742	2.96431	36.9167	66.5854	68.6431	66.8376	86.8291	81.0882	96.0513	97.4077	100	99.2586	97.5016	98.3317	86.494	87.6555	86.7544
	9.5	3.40136	0.786026	2.48034	41.25	69.5935	71.2296	69.561	88.2121	83	95.6071	99.3849	99.9044	99.2586	99.3835	98.2316	86.201	87.8858	85.8368
	9.75	6.63265	0.69869	1.45191	45.4583	72.6016	74.0947	72.7011	90.517	85.4118	97.8776	98.8576	98.7568	99.9691	96.4309	97.5642	86.679	87.7015	85.9765
	10	2.55102	3.49345	2.29885	48.6667	74.1057	77.5567	75.5847	92.9865	87.2353	98.9141	99.3409	100	99.2895	100	98.7654	86.309	88.807	86.8941
	10.25	4.08163	2.00873	1.93587	51.625	76.0976	78.5117	78.0839	93.5463	88.9118	98.3712	98.594	99.8406	100	98.183	98.0981	86.0006	87.7169	86.4552
	10.5	6.80272	2.70742	2.54083	55.5417	77.6016	79.5464	81.0638	96.0817	90.9412	97.9763	97.4956	99.8406	98.9496	98.767	98.7988	86.124	87.5326	86.0563
	10.75	7.65306	2.09607	2.84332	57.5833	78.9431	82.5308	83.0503	96.8061	92.8235	98.6673	98.9455	98.9799	98.5171	98.4101	99.0657	85.7848	87.6248	85.777
	11	4.7619	1.9214	1.63339	61.1667	80.7724	82.2125	85.5175	97.4317	93.9706	99.2103	97.4077	97.7686	98.548	98.0208	97.9313	85.5998	87.6555	85.7371
	11.25	7.31293	2.62009	2.90381	63.9583	81.9106	84.8388	87.0554	96.6414	94.4118	98.2725	100	97.2266	98.4863	98.2803	97.8979	85.8002	85.7976	85.4379
	11.5	7.14286	3.1441	2.90381	66.5833	82.5203	86.0326	89.843	99.0451	96.1765	98.9141	99.5606	97.386	98.6098	97.599	96.8302	85.8002	86.8878	86.0962
	11.75	6.29252	5.0655	3.0853	69.625	83.4553	86.8285	91.8936	98.9463	95.7941	99.4571	98.9895	97.5454	98.3627	99.0915	99.5662	85.7693	87.4866	86.7744
	12	9.18367	3.40611	2.05687	71.4167	84.2683	87.9825	92.0218	99.4402	98	100	98.4183	96.7804	97.0961	98.2479	97.1972	85.4764	85.8898	86.1759
	12.25	9.52381	4.36681	1.87538	73.7083	85.4878	89.1763	93.9442	98.7158	97.5	98.618	99.2091	97.2266	99.413	99.1888	96.5299	85.3685	86.5807	85.019
	12.5	7.9932	4.01747	2.84332	75.0417	85.6098	90.4497	95.2259	98.6829	98.1471	98.8154	98.8137	97.0673	99.2277	98.183	96.8969	85.1218	86.2122	85.8368
	12.75	7.48299	3.93013	2.41984	77.6667	87.2358	89.813	96.7639	100	99	99.6051	99.2091	97.2904	97.3741	98.3452	96.5966	85.6768	85.4906	86.1759
	13	10.8844	4.80349	4.35572	78.6667	88.9024	92.0016	96.6998	98.4853	100	98.8648	97.1002	95.1865	97.992	98.1506	97.2639	86.1394	86.3043	86.9938
	13.25	7.65306	3.84279	3.81125	80.0417	88.6992	90.9272	96.3794	98.6829	99.3529	99.3583	97.891	96.0472	96.1384	97.7612	95.4955	85.1835	86.0433	84.0814
	13.5	6.29252	3.93013	2.84332	81.9167	88.3333	92.5587	97.4047	99.111	98.0294	98.9141	96.2214	95.569	97.2505	98.0857	96.2963	85.9544	85.3063	85.8368
	13.75	9.86395	4.36681	3.87175	82.4167	90.1626	92.7975	98.3979	98.5512	99.4118	98.5192	98.638	94.804	96.9416	97.8585	96.997	86.0469	86.7803	85.0788
	14	7.9932	5.0655	3.44828	83.375	90.0407	93.8321	98.0455	96.6414	99.2059	99.6051	98.2865	94.3258	96.9416	97.5665	96.5966	85.7231	86.1968	86.5949
	14.25	10.7143	4.89083	3.20629	85.6667	90.4878	94.1504	99.0067	98.8146	99.0882	98.8648	95.7821	93.9114	97.0652	97.2745	96.5632	85.2606	86.1815	85.9366
	14.5	9.69388	5.41485	3.75076	84.6667	92.3577	95.3044	100	98.7488	99.7059	99.6545	97.3638	94.8358	97.0343	97.4367	95.9293	85.3839	86.6421	85.4179
	14.75	10.034	4.19214	3.26679	86.75	92.1951	95.583	99.231	97.4975	99.9706	97.2853	98.3743	95.059	98.5171	97.4367	96.363	85.8156	85.3524	86.2557
	15	9.01361	4.97817	3.44828	87.9583	92.6016	95.2646	99.1669	97.267	98.2059	98.6673	95.6063	93.5926	96.6018	97.0798	94.1942	85.8773	85.6287	86.0762
	15.25	10.3741	5.0655	2.90381	88.5417	92.1138	95.9013	99.4233	96.839	98.9706	97.0879	97.1002	93.5607	97.0961	96.4958	95.6957	85.3068	86.1815	84.7796
	15.5	9.69388	5.85153	3.50877	89.0417	93.9431	97.0155	99.5514	95.95	98.7353	97.384	96.2214	92.5088	97.3741	97.9559	96.5632	86.1702	86.5193	85.5775
	15.75	10.3741	4.97817	3.44828	88.4583	94.3902	97.6522	98.8786	95.8182	98.4412	97.9269	95.9139	91.6481	96.6018	96.7229	95.5956	85.5227	86.2583	85.3381
	16	12.585	6.20087	3.69026	89.375	93.6179	97.7318	99.5514	96.2792	99.3824	98.4205	98.4622	92.5088	96.4473	97.8261	95.8625	85.8619	86.1815	84.1213
	16.25	7.14286	4.89083	2.29885	91.0417	94.3496	97.0553	98.3659	95.2914	98.5882	97.5814	96.9244	90.9149	97.3741	96.5282	94.3944	85.2297	85.7055	85.6972
	16.5	11.7347	4.19214	3.69026	90.375	94.5122	97.0155	99.3912	96.7073	98.4706	98.8648	94.5958	91.5843	96.2002	96.5931	95.3287	85.3993	85.8283	85.6573
	16.75	9.52381	5.0655	3.38778	92.3333	95.7317	97.8512	99.5514	95.6865	98.7353	98.0257	95.5624	90.883	96.1075	96.2038	95.4621	85.9235	85.9665	85.1586
	17	12.9252	5.0655	3.26679	91.75	96.0163	98.1695	99.3592	96.4439	97.8824	98.0257	97.4077	92.3494	96.6636	96.658	95.629	85.5998	86.3043	85.6573
	17.25	11.0544	6.20087	2.29885	93.25	94.4309	97.5726	99.7757	95.917	97.7059	98.9635	96.3972	90.5005	96.3546	96.0091	95.6623	85.8773	86.5346	85.2783
	17.5	7.48299	6.89956	3.0853	93.375	96.1382	97.4135	98.5582	93.7768	96.9412	98.8648	98.3743	91.2337	95.3043	97.0149	94.8949	85.9698	86.4579	84.7796
	17.75	10.3741	5.67686	3.50877	94.0833	97.3171	98.5674	97.693	94.8304	97.3824	96.8411	95.9578	91.138	97.1579	95.6522	94.1608	85.1526	87.3177	85.0788
	18	12.585	6.37555	3.26679	93.3333	96.9106	97.8114	96.7959	94.6987	95.7647	95.6565	93.2777	89.8948	95.8604	96.7878	93.6937	85.2143	86.6421	84.8793
	18.25	8.5034	8.03493	2.60133	94.75	96.5854	98.3685	97.3406	94.2377	96.5588	97.3346	94.6397	89.1297	95.3352	96.3011	95.362	85.7385	86.4732	84.1013
	18.5	10.5442	7.07424	2.48034	94.375	96.3821	98.3287	96.6998	93.3816	96.2647	96.8411	95.826	89.2573	98.0846	95.4899	94.1608	85.9544	86.4579	85.1586
	18.75	13.7755	8.82096	3.38778	94.4167	97.3577	99.8806	97.2445	94.3694	95.5588	98.1244	95.123	88.7153	95.7368	97.3069	94.3277	86.2165	86.4732	84.7796
	19	13.6054	8.64629	3.69026	95.375	96.7073	98.9654	97.2445	93.5463	95.9118	97.9269	95.9578	89.066	96.2311	95.9442	93.9606	85.9544	87.1948	86.0962
	19.25	15.9864	8.55895	3.93224	93.8333	96.5447	98.7266	97.0202	93.8097	95.2059	97.4334	95.0351	90.2455	96.262	97.5341	95.1952	86.016	86.7342	85.4379
	19.5	16.6667	9.17031	3.87175	96.1667	98.0488	99.7214	95.8026	93.5133	95.6765	97.8282	94.7715	89.5123	96.0457	96.8851	94.9283	85.7539	87.3177	86.2956
	19.75	15.3061	9.78166	4.35572	95.625	97.6423	99.0052	96.3153	93.8426	94.2941	96.9398	95.3427	87.9821	95.2425	95.6197	93.7604	85.3377	86.7342	84.7197
	20	15.6463	10.8297	4.41621	96.2083	97.6016	99.4429	96.5396	94.2707	94.4412	95.9033	94.8594	89.5442	95.4588	94.8086	92.5259	86.2936	87.2409	85.2583
	20.25	18.3673	11.179	4.41621	94.5833	97.5203	99.045	95.322	93.3158	94.4412	97.1866	95.3427	87.6634	96.2002	96.0091	94.7614	86.3706	87.1795	86.2557
	20.5	20.2381	13.3624	5.14217	96.9167	98.2927	99.8408	96.6998	93.2828	93.6176	96.9891	96.1775	88.7153	96.0457	96.366	92.3257	86.4786	88.1314	87.1733
	20.75	20.4082	14.4978	4.47671	96.3333	98.6992	99.0052	96.3794	92.756	94.3529	97.2359	93.5852	88.8428	95.6132	97.0798	91.7251	86.2473	87.0567	84.999
	21	23.8095	16.7686	4.6582	98	98.6992	99.801	96.3794	94.5341	94.8529	96.2488	97.1441	89.3848	94.5629	96.5282	93.2266	86.0006	87.9011	85.6772
	21.25	21.5986	17.8166	5.92861	95.625	98.4553	100	96.1551	94.7646	93.5588	96.2488	95.7381	88.1734	93.5434	95.0681	93.4601	85.5998	88.0086	86.156
	21.5	24.1497	21.6594	5.86812	96.9167	99.4715	99.4429	96.6998	92.9206	94.0294	94.2744	96.4411	88.1415	94.9954	95.5548	94.5612	85.6614	87.072	85.8568
	21.75	26.3605	27.1616	6.04961	97.4167	98.7805	99.5225	95.8347	93.217	93.6471	94.6199	96.9684	87.8546	94.2848	94.257	93.6937	86.3398	87.1795	86.0164
	22	26.8707	29.6943	7.56201	98.25	99.7561	99.2837	94.5851	93.7109	92.9706	96.3968	94.9473	87.6953	94.4084	96.2362	93.0264	86.9719	87.9318	86.3156
	22.25	27.8912	35.1965	7.32002	97.9583	99.3089	99.0052	96.7959	93.6121	93.5294	95.9033	95.7381	87.8865	95.953	95.1006	92.6927	86.8023	88.4385	86.4353
	22.5	30.6122	40.4367	8.22747	98.9583	97.8455	98.3685	96.2832	91.834	92.3824	96.3475	94.5958	87.7909	94.2539	95.6522	91.5916	86.864	87.7015	86.7145
	22.75	31.9728	45.6769	9.2559	97.5417	97.7642	97.9308	97.1163	91.9328	92.3824	95.6565	94.7276	87.3765	94.9954	94.4192	93.5602	86.3706	87.9625	86.3156
	23	33.3333	50.7424	11.5547	97.125	98.6179	97.1349	95.2579	92.756	92.7059	94.9654	95.6063	87.1852	94.9954	95.8469	92.7594	86.3706	87.0567	86.535
	23.25	39.2857	56.5066	11.9782	96.9167	99.5935	97.5328	93.9763	91.8999	93.6176	95.311	96.5729	88.6835	94.4702	96.2362	92.359	86.8023	87.4559	87.0736
	23.5	38.7755	61.4847	14.4586	98.5417	98.4959	97.4532	95.5463	90.9121	91.6765	94.5706	95.826	87.9184	93.4198	95.3926	92.7928	87.3265	88.2389	86.6746
	23.75	39.966	67.2489	17.1204	98	99.1463	97.493	94.7132	91.4718	91.7941	93.9289	94.1125	86.8664	93.2654	95.1979	92.8262	87.0028	88.331	87.3728
	24	43.5374	69.1703	19.2982	99.0417	99.6341	97.493	95.0016	91.2084	90.6471	94.9161	94.0685	87.5996	95.3661	96.4633	93.2933	88.3287	89.3137	88.4101
	24.25	49.3197	72.2271	22.686	99.0417	99.7154	97.8114	93.6559	89.8584	90.2941	94.5212	93.1459	86.8664	93.9759	95.1979	93.1598	87.5732	90.3424	86.914
	24.5	53.5714	72.7511	27.2837	98.5833	99.065	98.2491	94.3287	90.8133	89.8824	94.8667	93.6731	86.2608	93.2654	94.9059	91.3914	88.0049	88.3157	87.1534
	24.75	56.6327	76.5939	32.8494	98.25	98.7805	97.1349	95.3861	91.6365	90.8824	94.4719	96.1775	87.6634	94.0686	95.6846	92.6927	88.0204	88.5306	88.3702
	25	62.0748	81.3974	36.6606	98	98.4146	97.8114	95.7706	91.5377	90.2647	93.1392	96.0018	87.2808	93.8832	94.4841	92.3924	88.4366	89.5133	87.7718
	25.25	64.1156	81.8341	41.7423	99.5417	99.0244	97.4135	94.5851	90.6816	90.3824	93.7808	94.5079	86.6433	93.1109	95.3602	92.6927	87.2649	90.8644	88.2505
	25.5	69.898	82.6201	46.703	99.75	100	98.2491	95.3541	89.2986	89.9118	92.9418	94.2004	85.0494	93.4507	95.3602	92.2589	88.4212	91.0947	88.5897
	25.75	71.7687	85.3275	50.9377	98.9583	99.0244	96.0207	94.2967	89.4633	89.0588	93.5341	92.7504	86.3883	93.6979	95.782	91.2579	88.1283	90.0507	87.6122
	26	73.9796	85.2402	55.1724	97.7917	98.252	97.2543	94.9696	87.5535	89.4412	94.3731	93.9367	86.8983	93.9759	95.8144	91.7251	88.4829	90.4959	88.1109
	26.25	72.7891	88.0349	57.4713	100	99.4309	97.4532	94.1045	87.2572	89.5588	91.0168	92.8822	85.8464	92.5548	95.0032	92.1255	88.0974	90.1274	89.0485
	26.5	80.6122	90.4803	59.7701	98.5	99.5935	98.0103	95.0657	89.9243	89.5588	93.8796	92.4868	86.4839	93.5125	95.9766	92.1588	88.6833	90.9565	88.071
	26.75	80.7823	93.2751	64.1863	99.0833	99.7967	98.4083	94.0404	87.7181	88.5	91.7078	92.0914	85.3363	93.6052	94.6788	93.0597	89.2692	91.3404	89.9661
	27	82.1429	92.6638	66.5457	99.2083	99.2683	98.6868	94.8414	88.673	88.7941	91.8065	92.2671	85.2407	92.5239	93.9001	91.7918	87.8353	90.3117	89.7068
	27.25	86.7347	92.2271	70.8409	98.0833	99.3902	96.7768	93.4957	87.5206	89.3824	93.2379	92.4868	84.38	93.7288	94.0623	91.4915	89.4234	90.4192	89.4873
	27.5	86.7347	93.1004	72.7163	98.1667	98.5366	97.0155	94.1365	86.9279	87.5882	91.9546	92.7944	85.2088	92.4622	94.1921	91.3247	88.5754	90.5573	89.1083
	27.75	88.4354	95.8079	73.8657	97.5	98.9431	97.0951	93.5918	86.3023	87.2059	93.1885	92.7504	85.3044	92.8638	94.9059	90.8575	88.5754	90.7262	90.2853
	28	90.3061	97.1179	76.2855	98.0417	98.5772	95.9411	92.9189	86.5657	87.5588	90.9674	92.4868	85.7507	93.8214	95.3926	90.991	89.5621	91.1869	90.6443
	28.25	88.9456	93.9738	80.4598	96.8333	98.2114	95.1452	93.5918	85.3803	88.6176	91.6091	93.761	84.125	93.8214	95.0357	90.6907	88.6679	90.9105	89.4873
	28.5	93.0272	96.3319	80.8227	97.2917	98.8618	95.7421	92.6306	86.3681	87.0588	92.5962	91.3884	85.0175	92.9564	94.0947	90.7908	89.5159	91.9699	90.0459
	28.75	94.7279	97.0306	83.5451	97.5	98.0894	95.185	93.9763	85.2486	86.9118	91.3623	90.0264	84.6669	92.1532	92.9916	90.1235	89.4542	91.801	89.7467
	29	90.8163	95.7205	83.3031	97.0833	99.0244	95.6228	93.0471	85.8413	86.7941	91.2636	89.9824	84.2525	93.7288	94.2894	92.2256	90.6568	92.7376	91.3625
	29.25	94.2177	97.2926	85.6624	96.5	98.0081	95.8615	92.3422	85.6108	86.6176	91.7572	90.1582	83.5512	92.3695	92.9267	90.5239	89.5159	90.7416	89.5671
	29.5	92.8571	95.7205	86.6304	95.9167	98.1301	95.185	92.6946	83.5693	86.5	90.0296	92.0475	83.9974	93.9141	93.3809	90.7908	90.1326	91.7857	90.2653
	29.75	92.0068	97.4672	87.4773	97.2083	97.8862	94.7473	91.8295	85.1498	87.2941	92.6456	93.2337	84.6988	92.5239	92.8293	90.5572	90.1788	91.2483	91.2428
	30	93.3673	99.1266	87.8403	95.7917	97.1545	94.5881	92.2461	84.9523	86.4706	92.6456	91.1248	84.2206	93.1418	94.0623	90.9576	89.8705	92.1388	90.8239
	30.25	94.3878	98.7773	88.5057	94.9167	97.8455	95.3442	90.7401	84.4913	87.0882	89.8322	91.0808	84.38	91.4427	92.5698	90.4238	90.0093	92.277	90.9635
	30.5	98.9796	98.5153	90.2601	94.6667	95.9756	93.8719	91.8616	85.512	86.2059	90.4738	91.9156	84.2525	92.3077	93.2187	90.7574	89.9784	92.7376	91.6617
	30.75	95.9184	98.4279	92.0145	93.3333	97.0325	93.9912	90.8683	84.3266	86.8529	91.6584	91.4323	84.3162	92.7402	92.3102	88.4218	90.6876	93.2903	90.7042
	31	94.7279	99.738	92.3775	94.5	97.4797	94.7871	90.5479	85.6767	85.8529	89.9803	90.3339	83.4237	92.7402	94.0947	90.7574	90.2868	93.3211	91.4024
	31.25	98.6395	99.214	91.8935	94.2083	97.1545	95.2646	90.7722	84.3266	87.4118	88.4995	89.8067	84.5394	91.5045	92.5698	89.0224	91.4739	92.9526	91.8412
	31.5	96.4286	99.1266	92.1355	93.2083	97.5203	94.5483	90.1634	84.3925	85.0294	90.3258	90.5975	83.6468	92.7711	92.6995	89.0891	90.333	93.1982	91.941
	31.75	91.8367	98.1659	92.922	91.5	96.8699	95.4636	89.1061	82.4498	84.7941	90.3258	90.3779	82.2442	92.9564	92.8942	89.0557	90.3022	94.273	92.1604
	32	97.1088	98.7773	93.7689	93.8333	97.7642	96.0605	89.7469	83.9315	85.0882	89.8815	91.2127	83.0411	92.6475	93.6729	90.1902	92.3065	94.5647	93.0979
	32.25	96.5986	97.7293	93.5874	93.25	96.748	95.5432	88.7216	83.5035	85.0588	89.6841	91.696	82.7223	93.0491	93.2511	90.357	91.4894	95.1942	92.1205
	32.5	95.5782	98.8646	95.8863	91.2083	96.9106	93.7127	89.6828	85.2157	85.5294	88.6476	89.8946	83.4874	91.8443	92.3426	89.5229	92.4915	94.6108	91.8612
	32.75	97.619	99.1266	95.6443	92.125	95	94.7871	90.1955	85.2157	86.1765	90.4245	90.5536	82.7223	91.4118	91.4341	88.5219	91.366	95.2403	93.3174
	33	100	99.3886	97.2172	90.1667	94.9187	92.3597	89.875	85.3145	85.2353	90.0296	90.29	83.9337	91.6589	92.5373	88.6887	92.3682	94.7183	94.5741
	33.25	94.7279	98.8646	96.2492	92.3333	95.4472	93.4739	88.8818	86.0389	85.6471	89.5854	91.2127	82.8499	90.7013	92.5049	89.5896	92.6765	95.2864	93.5568
	33.5	95.7483	99.476	96.9752	90	94.3902	92.9964	89.9391	86.3023	85.2353	90.3751	90.0703	80.7459	91.5972	92.0182	88.5219	93.062	95.5627	95.0728
	33.75	97.1088	99.476	96.7332	91.25	95.5691	93.7127	89.3944	85.7096	85.3235	88.6476	89.4991	82.4036	91.5663	91.5964	86.7868	93.3395	96.0694	93.3174
	34	95.7483	97.4672	98.0036	90.7917	94.5935	93.076	88.7216	86.0389	85.2059	87.6111	89.1037	81.7979	91.1956	92.5373	89.0557	94.0025	94.9332	95.1327
	34.25	99.1497	97.8166	97.2777	89.7917	93.7805	92.2404	88.2409	85.9071	84.5882	88.6476	89.9385	82.8817	89.7127	92.3102	88.4885	93.7558	95.9466	94.2549
	34.5	97.7891	98.0786	99.4555	89.3333	94.4715	93.7525	88.1128	85.7754	84.7941	87.7098	89.9824	82.2442	91.4427	92.44	89.2559	93.8175	96.2997	94.993
	34.75	94.898	96.7686	98.0641	89.7917	94.7561	93.275	87.9846	86.0718	83.9412	87.8085	86.9508	82.1804	90.2997	91.8559	88.2549	94.9584	96.2997	95.0329
	35	96.5986	100	97.6407	90.75	94.187	92.7577	87.2156	85.5449	84.3235	87.463	87.9174	82.2442	91.072	92.44	87.2206	93.5708	95.6241	95.2922
	35.25	93.7075	96.6812	98.8506	89.0417	94.6341	91.723	86.9273	83.9974	83.0294	86.6239	89.2794	81.3835	89.9289	90.4932	88.9223	96.0685	96.2844	96.2298
	35.5	94.3878	97.9913	98.0641	89.625	93.0081	92.9964	86.8952	83.4705	83.1471	88.154	88.181	80.9372	88.9095	90.7852	89.2226	95.1742	97.1442	95.2523
	35.75	95.2381	97.2052	97.2777	88.1667	92.9268	90.7282	87.1516	84.0961	83.1765	88.7957	87.9174	81.256	90.2379	92.2453	88.9223	96.0839	95.6241	96.0503
	36	92.0068	98.5153	97.8221	89.375	94.1463	92.5587	86.8952	82.4169	84.0588	88.5489	88.7083	80.459	90.7939	91.1421	88.3217	96.6389	98.2189	97.8855
	36.25	94.5578	97.5546	98.9111	88.3333	94.2683	92.5587	87.1516	82.6803	81.8824	85.6861	88.225	80.9691	89.1566	91.2719	87.4875	95.9143	96.7296	95.6912
	36.5	95.7483	96.9432	97.7616	87.7917	93.9431	91.7628	85.8379	83.3388	83.3235	88.2527	89.4552	81.256	89.9598	91.8884	87.8879	96.1455	97.7737	96.6487
	36.75	94.5578	98.952	100	87.25	94.2276	92.2801	85.3893	82.0547	81.6176	86.6732	86.775	81.2241	88.2916	90.4283	86.2196	95.8372	97.2977	97.9653
	37	96.0884	96.6812	99.8185	87.2083	92.3984	92.7975	86.8632	81.6266	82.5882	87.8578	89.0158	80.1721	87.334	92.0182	87.0537	96.9627	97.2517	97.4666
	37.25	96.2585	97.9039	98.1851	87.4167	93.0488	91.7628	86.6069	81.0998	83.5294	85.2912	87.7856	80.3315	87.2104	92.0831	86.62	96.6235	97.528	98.0052
	37.5	92.8571	98.2533	98.8506	87.375	92.439	92.6383	85.2932	80.112	82.2353	87.2655	87.1265	79.9809	88.0445	91.4017	87.5876	97.9494	97.3284	96.3295
	37.75	97.449	96.7686	99.395	85.7917	93.9024	92.2801	85.5815	80.3754	82.2059	88.2527	87.7417	79.5983	87.1486	91.4666	86.987	98.4428	97.6969	96.7086
	38	93.1973	98.1659	99.3345	86.375	93.6992	92.2404	85.7738	80.1449	82.9118	86.5745	88.5764	78.9608	86.6234	90.4607	88.2216	97.3019	98.2957	98.3842
	38.25	92.517	95.4585	98.4876	85.8333	92.1545	91.6435	85.7738	80.9022	82.4412	84.6989	87.5659	79.7577	88.0754	91.6937	87.1538	98.1807	97.5127	98.5837
	38.5	93.3673	97.9039	98.4876	87.0417	93.0488	92.1608	85.3573	80.7705	82.4412	87.2162	86.5114	79.8534	88.0136	92.1155	87.2206	99.0441	99.7083	99.8205
	38.75	92.6871	97.9913	98.1851	86.7917	93.6992	92.2006	85.4213	80.0461	81.9706	87.3643	85.5009	79.439	87.1486	90.2985	86.3197	98.119	98.3878	99.9801
	39	91.4966	95.5459	99.2136	86.0417	92.6016	90.9272	84.1717	79.9144	82.8235	86.3771	88.8401	79.8534	86.5925	91.3043	86.8869	98.9824	98.7717	100
	39.25	94.898	97.9039	97.9431	85.2917	91.2195	91.3251	83.9154	79.618	80.9412	87.1175	87.6538	79.6302	87.612	91.8559	87.8879	98.9208	98.741	99.5212
	39.5	90.1361	99.1266	99.879	85.875	91.5854	91.4047	84.6203	78.8278	81.6176	85.7354	87.8735	79.949	86.9941	91.3043	86.0527	99.9692	100	99.7008
	39.75	90.4762	96.2445	97.5802	85.125	91.9106	91.8424	84.4601	78.3997	80.8529	85.8835	87.522	79.5346	84.0902	90.9799	87.354	99.63	99.1095	99.9402
	40	88.4354	96.6812	97.9431	84.9583	92.2764	91.0466	83.8513	78.4656	81.9412	85.1431	87.8735	79.5665	85.2023	87.5406	87.1205	100	98.9406	99.8005

## Sheet: Figure 2c
	Wavenumber (cm-1)	Absorbance			2nd Derivative
	1801.44	0.0300099	0.0299125	0.0298954	-1.06622e-05	-1.0372e-05	-9.6039e-06
	1800.01	0.030122	0.0300263	0.0300142	-1.00495e-05	-9.9299e-06	-9.4301e-06
	1798.58	0.030223	0.0301298	0.0301264	-8.4313e-06	-8.6589e-06	-8.5297e-06
	1797.15	0.0303168	0.0302268	0.0302339	-5.9869e-06	-6.61e-06	-6.8552e-06
	1795.72	0.0303935	0.0303058	0.0303229	-3.2507e-06	-4.1776e-06	-4.6895e-06
	1794.29	0.0304436	0.0303557	0.030379	-8.524e-07	-1.8784e-06	-2.495e-06
	1792.86	0.0304768	0.030384	0.0304074	8.155e-07	-3.94e-08	-6.4e-07
	1791.43	0.0305212	0.0304178	0.0304359	1.7025e-06	1.2987e-06	7.416e-07
	1790	0.0305986	0.0304807	0.0304923	1.9614e-06	2.2186e-06	1.6656e-06
	1788.57	0.0307058	0.0305722	0.0305812	1.7532e-06	2.7338e-06	2.1503e-06
	1787.14	0.0308206	0.0306739	0.0306854	1.2171e-06	2.7958e-06	2.1924e-06
	1785.71	0.0309227	0.0307691	0.0307846	5.394e-07	2.422e-06	1.8566e-06
	1784.28	0.0310057	0.0308536	0.0308685	-3.27e-08	1.7685e-06	1.3336e-06
	1782.85	0.0310749	0.0309336	0.0309394	-2.879e-07	1.0532e-06	8.795e-07
	1781.42	0.0311427	0.0310184	0.031009	-1.189e-07	4.833e-07	7.249e-07
	1779.99	0.0312212	0.0311154	0.0310908	5.525e-07	3.111e-07	1.0716e-06
	1778.56	0.0313165	0.0312263	0.0311917	1.8185e-06	8.424e-07	2.0687e-06
	1777.13	0.031423	0.0313423	0.0313053	3.6639e-06	2.2647e-06	3.7057e-06
	1775.7	0.0315246	0.0314474	0.0314145	5.8863e-06	4.492e-06	5.7718e-06
	1774.27	0.0316105	0.0315307	0.0315072	8.1862e-06	7.204e-06	7.9725e-06
	1772.84	0.0316915	0.031604	0.0315932	1.02908e-05	9.9683e-06	1.00445e-05
	1771.41	0.0318	0.0317023	0.0317046	1.19832e-05	1.23336e-05	1.17456e-05
	1769.98	0.0319649	0.0318588	0.0318705	1.30846e-05	1.3898e-05	1.28327e-05
	1768.55	0.032187	0.0320785	0.0320932	1.35064e-05	1.44162e-05	1.31449e-05
	1767.12	0.032445	0.0323422	0.0323536	1.33648e-05	1.39652e-05	1.27691e-05
	1765.69	0.0327189	0.032628	0.0326319	1.30259e-05	1.29847e-05	1.21038e-05
	1764.26	0.0330008	0.032924	0.0329188	1.29693e-05	1.21456e-05	1.17168e-05
	1762.83	0.0332926	0.0332269	0.0332128	1.3539e-05	1.20506e-05	1.2075e-05
	1761.4	0.0336018	0.0335402	0.033518	1.47854e-05	1.29927e-05	1.33476e-05
	1759.97	0.0339423	0.0338747	0.0338466	1.65601e-05	1.4954e-05	1.54759e-05
	1758.54	0.0343301	0.0342469	0.0342158	1.87493e-05	1.77784e-05	1.8351e-05
	1757.11	0.0347721	0.0346673	0.0346361	2.13021e-05	2.12232e-05	2.18122e-05
	1755.68	0.0352597	0.0351331	0.0351028	2.41276e-05	2.49408e-05	2.55722e-05
	1754.26	0.0357786	0.0356359	0.0356059	2.71353e-05	2.86105e-05	2.93189e-05
	1752.83	0.0363289	0.0361796	0.0361485	3.03439e-05	3.21202e-05	3.29068e-05
	1751.4	0.0369327	0.0367867	0.0367548	3.37942e-05	3.54983e-05	3.63175e-05
	1749.97	0.0376195	0.0374831	0.0374536	3.7275e-05	3.86364e-05	3.93905e-05
	1748.54	0.0384018	0.0382768	0.0382546	4.02534e-05	4.1151e-05	4.1716e-05
	1747.11	0.0392742	0.0391588	0.0391482	4.22704e-05	4.27075e-05	4.29837e-05
	1745.68	0.0402323	0.0401234	0.0401266	4.3511e-05	4.35364e-05	4.35125e-05
	1744.25	0.0412833	0.041179	0.041195	4.48782e-05	4.4518e-05	4.42971e-05
	1742.82	0.0424327	0.0423336	0.0423589	4.72114e-05	4.64639e-05	4.62215e-05
	1741.39	0.0436715	0.0435799	0.0436096	5.02105e-05	4.91236e-05	4.89903e-05
	1739.96	0.0449847	0.0449024	0.0449325	5.22659e-05	5.10116e-05	5.09824e-05
	1738.53	0.0463779	0.046303	0.0463334	5.15424e-05	5.0408e-05	5.03463e-05
	1737.1	0.0478903	0.0478156	0.0478505	4.71929e-05	4.64884e-05	4.62182e-05
	1735.67	0.0495701	0.049485	0.0495315	3.96378e-05	3.95946e-05	3.89908e-05
	1734.24	0.0514233	0.0513196	0.0513821	3.00712e-05	3.07691e-05	2.98212e-05
	1732.81	0.0533817	0.0532608	0.0533359	1.99571e-05	2.13043e-05	2.01206e-05
	1731.38	0.055341	0.055214	0.0552915	1.09873e-05	1.27361e-05	1.1519e-05
	1729.95	0.0572343	0.0571158	0.0571844	5.3584e-06	7.1556e-06	6.155e-06
	1728.52	0.0590611	0.0589615	0.0590151	5.7982e-06	7.2667e-06	6.7111e-06
	1727.09	0.0608596	0.060782	0.0608211	1.47537e-05	1.56019e-05	1.56161e-05
	1725.66	0.0626704	0.0626121	0.0626419	3.26407e-05	3.27799e-05	3.33045e-05
	1724.23	0.064521	0.0644765	0.0645034	5.64075e-05	5.60175e-05	5.67932e-05
	1722.8	0.0664356	0.0664007	0.0664292	8.05047e-05	7.99567e-05	8.06273e-05
	1721.37	0.0684669	0.0684392	0.0684713	9.98869e-05	9.95663e-05	9.98419e-05
	1719.94	0.0707207	0.0707	0.0707354	0.000112134	0.000112269	0.000112038
	1718.51	0.0733339	0.07332	0.0733578	0.000117284	0.00011789	0.000117236
	1717.08	0.0763767	0.0763705	0.0764083	0.000116476	0.000117387	0.000116529
	1715.65	0.0797652	0.0797699	0.0798038	0.000110826	0.000111803	0.000111013
	1714.22	0.0833258	0.0833469	0.0833724	0.000101391	0.000102209	0.000101744
	1712.79	0.0869578	0.0870007	0.0870146	8.98981e-05	9.03923e-05	9.04502e-05
	1711.36	0.0906893	0.0907567	0.090758	7.90685e-05	7.91421e-05	7.98255e-05
	1709.93	0.0946009	0.0946921	0.0946825	7.14928e-05	7.11183e-05	7.23706e-05
	1708.5	0.0987334	0.0988444	0.098828	6.7433e-05	6.66825e-05	6.82232e-05
	1707.07	0.103051	0.103178	0.10316	6.37527e-05	6.28253e-05	6.41658e-05
	1705.65	0.10748	0.10762	0.107608	5.58669e-05	5.50266e-05	5.5647e-05
	1704.22	0.111978	0.112128	0.112129	4.10826e-05	4.0534e-05	4.0136e-05
	1702.79	0.116562	0.116722	0.116739	1.99678e-05	1.97451e-05	1.84178e-05
	1701.36	0.121279	0.121445	0.121479	-4.7762e-06	-4.8024e-06	-6.6062e-06
	1699.93	0.126115	0.126288	0.126327	-2.98705e-05	-2.99093e-05	-3.15454e-05
	1698.5	0.130946	0.13113	0.131156	-5.19206e-05	-5.2139e-05	-5.29963e-05
	1697.07	0.135593	0.135793	0.13579	-6.67994e-05	-6.72689e-05	-6.69524e-05
	1695.64	0.139935	0.140153	0.140118	-6.95285e-05	-7.02371e-05	-6.86851e-05
	1694.21	0.143968	0.144198	0.144144	-5.65749e-05	-5.74671e-05	-5.50063e-05
	1692.78	0.147757	0.147992	0.147938	-3.05859e-05	-3.15661e-05	-2.88769e-05
	1691.35	0.151392	0.151626	0.151592	-2.9972e-06	-3.881e-06	-1.8297e-06
	1689.92	0.154992	0.155223	0.155218	1.04639e-05	9.957e-06	1.06259e-05
	1688.49	0.158725	0.158954	0.15898	-1.7539e-06	-1.6047e-06	-2.6317e-06
	1687.06	0.162794	0.163024	0.163075	-4.19969e-05	-4.10605e-05	-4.35279e-05
	1685.63	0.167294	0.167524	0.167586	-0.000103827	-0.00010221	-0.000105406
	1684.2	0.171974	0.172204	0.172262	-0.000175109	-0.000173139	-0.000176168
	1682.77	0.176238	0.176472	0.17651	-0.000241295	-0.000239455	-0.000241508
	1681.34	0.17954	0.179787	0.179796	-0.000288548	-0.000287352	-0.00028792
	1679.91	0.18171	0.181983	0.181963	-0.000306884	-0.000306768	-0.000305735
	1678.48	0.182892	0.183198	0.183155	-0.000293154	-0.000294366	-0.000292013
	1677.05	0.183333	0.183672	0.183617	-0.000253166	-0.000255679	-0.000252601
	1675.62	0.18329	0.183653	0.1836	-0.000201297	-0.000204774	-0.000201707
	1674.19	0.182996	0.183365	0.183326	-0.000155399	-0.000159249	-0.000156866
	1672.76	0.182607	0.182964	0.182948	-0.000128634	-0.000132185	-0.000130929
	1671.33	0.182169	0.182499	0.18251	-0.000124274	-0.000126984	-0.000127022
	1669.9	0.181634	0.18193	0.181966	-0.000136102	-0.000137693	-0.000138931
	1668.47	0.180902	0.181165	0.181217	-0.000152244	-0.000152699	-0.000154842
	1667.04	0.179842	0.18008	0.180139	-0.000160355	-0.000159829	-0.000162465
	1665.61	0.178301	0.17852	0.178579	-0.000152052	-0.000150749	-0.000153454
	1664.18	0.176154	0.176359	0.17641	-0.000124412	-0.000122501	-0.000124928
	1662.75	0.17343	0.173619	0.173657	-7.80203e-05	-7.56365e-05	-7.75514e-05
	1661.32	0.170382	0.170555	0.170575	-1.4103e-05	-1.14271e-05	-1.2673e-05
	1659.89	0.167375	0.167535	0.167536	6.52786e-05	6.7964e-05	6.75092e-05
	1658.46	0.164671	0.164826	0.164807	0.000154837	0.000157186	0.000157599
	1657.03	0.162336	0.1625	0.162461	0.000246294	0.000247968	0.000249229
	1655.61	0.160373	0.16056	0.1605	0.000331257	0.000331989	0.000333937
	1654.18	0.158927	0.159143	0.159067	0.000402922	0.00040257	0.000404917
	1652.75	0.158359	0.1586	0.158515	0.000455475	0.000454093	0.000456483
	1651.32	0.159014	0.159266	0.159184	0.000483756	0.000481645	0.000483735
	1649.89	0.16099	0.16124	0.161172	0.000485409	0.000483086	0.000484606
	1648.46	0.164221	0.164461	0.164412	0.000464513	0.000462607	0.0004634
	1647.03	0.168608	0.168836	0.168805	0.000433168	0.000432265	0.000432286
	1645.6	0.173963	0.174176	0.174158	0.000406826	0.0004073	0.000406603
	1644.17	0.179952	0.18015	0.18014	0.000392626	0.000394503	0.000393192
	1642.74	0.186283	0.186468	0.186462	0.000379623	0.000382539	0.000380731
	1641.31	0.192955	0.193135	0.19313	0.000343174	0.00034647	0.000344305
	1639.88	0.200327	0.200513	0.200509	0.000259262	0.000262162	0.000259862
	1638.45	0.208931	0.209137	0.209131	0.000113458	0.000115259	0.000113161
	1637.02	0.219031	0.219273	0.21926	-9.8275e-05	-9.80468e-05	-9.95305e-05
	1635.59	0.230093	0.23038	0.230348	-0.000368376	-0.000369852	-0.000370357
	1634.16	0.240745	0.241072	0.24101	-0.000671919	-0.000674869	-0.000674224
	1632.73	0.249521	0.249868	0.249773	-0.000963341	-0.000967241	-0.000965567
	1631.3	0.255511	0.255855	0.255734	-0.0011857	-0.00118986	-0.00118753
	1629.87	0.258269	0.258594	0.258463	-0.00129179	-0.00129553	-0.00129305
	1628.44	0.25748	0.257777	0.257656	-0.00126475	-0.00126761	-0.00126546
	1627.01	0.25298	0.253249	0.253149	-0.00112447	-0.00112634	-0.00112484
	1625.58	0.245131	0.245373	0.245296	-0.000913979	-0.000915137	-0.000914374
	1624.15	0.235037	0.235256	0.235193	-0.00067659	-0.000677422	-0.000677264
	1622.72	0.224127	0.224324	0.224263	-0.000443575	-0.000444316	-0.000444497
	1621.29	0.213383	0.213558	0.213493	-0.000237055	-0.000237655	-0.0002379
	1619.86	0.202986	0.203134	0.203067	-7.40053e-05	-7.4207e-05	-7.43326e-05
	1618.43	0.192602	0.192715	0.192655	3.75027e-05	3.7972e-05	3.8011e-05
	1617	0.181979	0.18205	0.182005	0.000104357	0.000105609	0.000105723
	1615.57	0.171311	0.171342	0.171313	0.000146405	0.000148313	0.000148349
	1614.14	0.161053	0.161052	0.161035	0.000184194	0.000186417	0.00018628
	1612.71	0.151471	0.151453	0.151441	0.000226651	0.000228751	0.00022846
	1611.28	0.142503	0.142484	0.142473	0.000269576	0.00027116	0.000270817
	1609.85	0.133999	0.133984	0.133974	0.000304009	0.000304868	0.000304564
	1608.42	0.125964	0.125953	0.125947	0.000325225	0.000325408	0.000325137
	1607	0.118587	0.118571	0.118573	0.000334716	0.000334519	0.000334158
	1605.57	0.112057	0.112027	0.112037	0.000335396	0.000335223	0.000334612
	1604.14	0.106415	0.106364	0.106382	0.000327172	0.00032735	0.000326412
	1602.71	0.101567	0.101497	0.101519	0.000308138	0.000308785	0.000307594
	1601.28	0.0973884	0.0973058	0.0973272	0.000278621	0.000279648	0.000278415
	1599.85	0.0937787	0.093693	0.0937085	0.000242833	0.00024405	0.000243033
	1598.42	0.0906427	0.0905619	0.0905667	0.000206909	0.000208125	0.000207544
	1596.99	0.0878796	0.0878062	0.0877976	0.000175786	0.000176872	0.000176844
	1595.56	0.0854076	0.0853388	0.0853172	0.000151743	0.000152631	0.000153153
	1594.13	0.083188	0.0831192	0.0830875	0.000135001	0.00013566	0.000136623
	1592.7	0.0812108	0.0811409	0.0811035	0.000124834	0.000125244	0.00012648
	1591.27	0.0794663	0.0793993	0.0793611	0.000120011	0.000120156	0.000121495
	1589.84	0.0779419	0.0778848	0.0778496	0.000118916	0.000118795	0.0001201
	1588.41	0.0766395	0.0765971	0.0765676	0.000119995	0.000119626	0.000120807
	1586.98	0.0755808	0.0755519	0.0755297	0.000122384	0.000121804	0.000122793
	1585.55	0.0747871	0.074765	0.0747508	0.000126053	0.000125318	0.000126039
	1584.12	0.0742616	0.074238	0.0742329	0.000131278	0.000130481	0.00013084
	1582.69	0.0739943	0.0739639	0.0739702	0.000138064	0.000137329	0.000137254
	1581.26	0.0739809	0.0739442	0.0739644	0.000146156	0.000145613	0.000145096
	1579.83	0.0742354	0.0741968	0.0742319	0.000155372	0.000155098	0.000154202
	1578.4	0.0747918	0.0747547	0.0748026	0.000165381	0.000165353	0.000164194
	1576.97	0.0756943	0.0756583	0.0757129	0.000174699	0.000174813	0.000173522
	1575.54	0.0769796	0.0769411	0.076995	0.000180058	0.000180211	0.000178924
	1574.11	0.0786633	0.0786193	0.0786672	0.000177416	0.000177599	0.000176452
	1572.68	0.0807518	0.0807028	0.0807437	0.000164204	0.000164522	0.000163633
	1571.25	0.0832598	0.0832091	0.0832442	0.000141007	0.000141612	0.00014105
	1569.82	0.086188	0.0861384	0.0861685	0.000111434	0.000112409	0.000112158
	1568.39	0.0894584	0.0894104	0.0894348	7.99014e-05	8.11633e-05	8.11162e-05
	1566.96	0.0928919	0.0928456	0.0928623	4.84307e-05	4.97218e-05	4.97404e-05
	1565.53	0.0962902	0.0962483	0.0962564	1.58199e-05	1.68124e-05	1.68285e-05
	1564.1	0.0995553	0.0995232	0.0995241	-1.93536e-05	-1.89074e-05	-1.88229e-05
	1562.67	0.102726	0.102711	0.102707	-5.61841e-05	-5.63652e-05	-5.60555e-05
	1561.24	0.105912	0.105919	0.105911	-9.2272e-05	-9.30054e-05	-9.23276e-05
	1559.81	0.109142	0.109168	0.109155	-0.00012572	-0.00012681	-0.000125716
	1558.38	0.112225	0.112261	0.11224	-0.000155492	-0.000156657	-0.000155219
	1556.96	0.114839	0.114872	0.114844	-0.000180086	-0.000181019	-0.000179396
	1555.53	0.116817	0.116841	0.116813	-0.000196712	-0.000197164	-0.00019556
	1554.1	0.118219	0.118234	0.118216	-0.000202594	-0.000202461	-0.000201092
	1552.67	0.119168	0.119179	0.11918	-0.000197578	-0.000196949	-0.000196022
	1551.24	0.11974	0.119755	0.119778	-0.00018559	-0.00018476	-0.000184452
	1549.81	0.119971	0.119996	0.120038	-0.000172545	-0.000171929	-0.000172329
	1548.38	0.119896	0.119934	0.119991	-0.000161284	-0.000161266	-0.000162307
	1546.95	0.119555	0.119605	0.119672	-0.000149485	-0.000150252	-0.000151715
	1545.52	0.118951	0.11901	0.119083	-0.000133611	-0.000135088	-0.000136703
	1544.09	0.118021	0.118085	0.118162	-0.000113192	-0.000115072	-0.000116635
	1542.66	0.116683	0.116747	0.116824	-9.08794e-05	-9.2709e-05	-9.4129e-05
	1541.23	0.114978	0.115035	0.115108	-6.99944e-05	-7.13028e-05	-7.25487e-05
	1539.8	0.113146	0.113187	0.113252	-5.26949e-05	-5.31393e-05	-5.41437e-05
	1538.37	0.111439	0.111459	0.111516	-3.9988e-05	-3.94561e-05	-4.00613e-05
	1536.94	0.109895	0.109893	0.109941	-3.27012e-05	-3.1336e-05	-3.13425e-05
	1535.51	0.108363	0.108346	0.108384	-3.17059e-05	-2.98405e-05	-2.91266e-05
	1534.08	0.106682	0.106663	0.106687	-3.66745e-05	-3.47337e-05	-3.33611e-05
	1532.65	0.104797	0.104787	0.104797	-4.46201e-05	-4.3014e-05	-4.12253e-05
	1531.22	0.10275	0.102757	0.10276	-5.04783e-05	-4.95289e-05	-4.76451e-05
	1529.79	0.100616	0.100641	0.100648	-5.00859e-05	-4.99739e-05	-4.83021e-05
	1528.36	0.0984277	0.0984652	0.0984886	-4.22348e-05	-4.29718e-05	-4.1776e-05
	1526.93	0.096167	0.0962099	0.0962556	-2.78712e-05	-2.92835e-05	-2.87943e-05
	1525.5	0.0937968	0.0938406	0.0939064	-8.4994e-06	-1.02492e-05	-1.06241e-05
	1524.07	0.0913077	0.0913504	0.0914292	1.44343e-05	1.27649e-05	1.15279e-05
	1522.64	0.0887509	0.0887909	0.0888759	3.91764e-05	3.79479e-05	3.6064e-05
	1521.21	0.0862445	0.086277	0.0863647	6.29194e-05	6.23385e-05	6.01762e-05
	1519.78	0.0839321	0.0839505	0.0840385	8.14756e-05	8.1574e-05	7.95121e-05
	1518.35	0.0819158	0.0819163	0.082	9.00292e-05	9.07041e-05	8.89925e-05
	1516.92	0.0802185	0.0802043	0.0802761	8.52152e-05	8.62793e-05	8.50029e-05
	1515.49	0.0788015	0.078781	0.0788347	6.80318e-05	6.92265e-05	6.83937e-05
	1514.06	0.0775988	0.0775809	0.0776151	4.49812e-05	4.60002e-05	4.56681e-05
	1512.63	0.0765264	0.076517	0.0765338	2.48977e-05	2.54456e-05	2.57525e-05
	1511.2	0.0754661	0.0754666	0.0754697	1.39755e-05	1.38755e-05	1.49522e-05
	1509.77	0.0742711	0.074279	0.07427	1.34657e-05	1.27523e-05	1.46129e-05
	1508.35	0.0728444	0.0728552	0.0728339	2.07107e-05	1.96279e-05	2.21231e-05
	1506.92	0.0712778	0.0712853	0.0712533	3.1621e-05	3.05082e-05	3.33379e-05
	1505.49	0.0698475	0.0698462	0.0698109	4.26582e-05	4.17988e-05	4.45447e-05
	1504.06	0.0687662	0.0687526	0.0687269	5.13082e-05	5.08362e-05	5.30356e-05
	1502.63	0.0680081	0.0679816	0.0679787	5.56181e-05	5.55217e-05	5.67712e-05
	1501.2	0.0674037	0.0673668	0.0673956	5.43472e-05	5.45443e-05	5.45891e-05
	1499.77	0.0668024	0.0667591	0.0668209	4.82482e-05	4.86742e-05	4.74617e-05

## Sheet: Figure 2g
	Concentration (nM)	Rep 1	Rep 2	Rep 3
	50000	3.11385	4.31448	4.14285
	25000	4.39232	3.65991	3.23305
	12500	4.68171	2.25122	2.52991
	6250	4.41351	3.05674	0.985915
	3125	2.51046	1.9298	0.847971
	1562.5	1.58619	1.25138	0.345011
	781.25	0.994552	0.902915	0.277546
	390.625	0.396986	0.462642	0.583791
	195.312	0.256987	0.077888	0.168539
	97.6562	0.160745	0.060446	0.168577
	48.8281	0.126753	0.039895	0.104932

## Sheet: Figure 2j
	273-287	276-290	297-311	300-314	303-317	306-320	318-332	333-347	348-362	no peptide	PAM4
	0.184049	0.117467	0.0590939	0.404852	0.248493	0.173027	0.0824373	0.0655676	0.590939	0.0043532	4.54364
	0.144014	0.0413609	0.0053505	0.206186	0.11643	0.102691	0.0130005	0.0172505	0.053505	0.0095151	3.35326
	0.0758108	0.0381629	0.0033569	0.144927	0.0511286	0.0465175	0.0096108	0.0050038	0.013569	0.00512	3.95925
	0.146383	0.0462789	0.0066208	0.117344	0.105732	0.0437609	0.0064111	0.013177	0.066208	0.00233	2.76225

## Sheet: Figure 3b
	*Independent repeats (Reps1-3) with two technical repeats each (independent wells) => n=6
	Concentration (nM)	WT						ΔPHF6*						ΔPHF6						ΔPAM4
		Rep1		Rep2		Rep3		Rep1		Rep2		Rep3		Rep1		Rep2		Rep3		Rep1		Rep2		Rep3
rTau	125	2.79466	2.05169	1.16586	1.18804	2.28045	2.04441	1.89204	1.85544	0.873644	1.07814	1.18594	1.29944	0.269339	0.132089	0.220844	0.123043	0.112856	0.1373	2.01186	2.84676	1.12376	1.26825	1.41591	1.34413
	31.25	2.44758	1.66569	0.915548	1.23548	1.46812	1.29081	1.48555	1.24426	0.576757	0.756233	0.874043	0.996476	0.583283	0.475464	1.26879	0.0607624	0.0808824	0.037694	1.32134	1.87267	0.958376	1.10905	0.700833	1.06024
	7.81	1.95758	1.62391	0.983954	1.05414	1.45392	1.55659	1.03086	0.37303	0.364166	0.317532	0.474051	0.421316	0.230613	0.0988465	0.221786	0.0832178	0.04875	0.0198384	1.35447	1.86028	0.499034	0.64678	1.72793	0.620123
	1.95	0.920673	1.27344	0.701871	0.46849	0.794248	1.02508	0.444716	0.358597	0.0974955	0.0845934	0.339439	0.21225	0.00711974	0.0312759	0.0598253	0.0370968	0.0159681	0.0322581	0.909181	1.52379	0.292496	0.202717	0.493892	0.684674
	0.49	0.8076	0.410569	0.33665	0.280181	0.532896	1.0795	0.102052	0.0930657	0.05807	0.0267176	0.125872	0.043326	0.00756474	0.0049435	0.015171	0.00645161	0.0153584	0.00567644	0.341681	1.16708	0.197874	0.119666	0.101742	0.377371
	0.12	0.485098	0.081781	0.0512452	0.0651341	0.327103	0.303563	0.0266876	0.0133915	0.0180437	0.0203857	0.0217918	0.0173457	0.00733753	0.0070901	0.0438212	0.0104751	0.0268611	0.00775194	0.0835498	0.644158	0.0379009	0.125121	0.114976	0.3107
	0.0305	0.159908	0.0796586	0.0185602	0.02601	0.230612	0.0865442	0.0159097	0.00398529	0.00679012	0.00506073	0.021749	0.0175329	0.00229133	0.00976071	0.0143885	0.0100071	0.0352761	0.011583	0.0998556	0.295933	0.026098	0.0423729	0.126244	0.146548
	0.0076	0.0340285	0.0256586	0.0258621	0.0145833	0.0640669	0.0526473	0.0100626	0.0081646	0.0124316	0.00508647	0.00865801	0.0200341	0.0173337	0.016185	0.0144375	0.0202456	0.00707214	0.00793651	0.0318866	0.0728331	0.0151246	0.0240513	0.0141228	0.0477528
	0.0019	0.0753438	0.0889523	0.0137787	0.00325945	0.0226457	0.0101943	0.0246221	0.00477859	0.0023175	0.00716846	0.00668577	0.0055814	0.18489	0.0141593	0.119268	0.0044843	0.00984529	0.0126404	0.0534119	0.126965	0.0176545	0.0326087	0.0250522	0.033781
	0.0005	0.0349755	0.0264429	0.0127015	0.00191939	0.0121255	0.0116649	0.0353921	0.0522113	0.00536062	0.00497738	0.00537634	0.0320747	0.0390055	0.705702	0.0499214	0.00990437	0.20178	0.064688	0.0481866	0.518452	0.00485437	0.0120356	0.00890519	0.032704
	0.0001	0.320626	0.0845651	0.00738348	0.00369979	0.00527295	0.00753769	0.734255	1.25214	0.0109938	0.00344432	0.00537394	0.010281	0.479203	0.0564585	0.054689	0.00825593	0.00623053	0.00909091	0.00322581	0.0292103	0.0098401	0.0137964	0.011212	0.0199843
	0	0.0179481	0.137711	0.0201578	0.0233536	0.00689275	0.0115539	0.0145786	0.62598	0.00881286	0.0173546	0.00614035	0.0116341	1.02349	0.0458609	0.318182	0.0127772	0.0110149	0.0323404	0.0358122	0.063681	0.0348964	0.0276163	0.0139675	0.0339426
	Concentration (pM)	WT						ΔPHF6*						ΔPHF6						ΔPAM4
		Rep1		Rep2		Rep3		Rep1		Rep2		Rep3		Rep1		Rep2		Rep3		Rep1		Rep2		Rep3
AD1	65000	4.42232	6.14365	4.45181	5.27575	5.59115	4.54455	5.15606	5.45455	4.48189	3.86662	4.44983	3.58668	0.0247706	0.0179051	0.0740613	0.118443	0.0402385	0.0161128	4.34165	3.66641	3.85385	3.63474	2.84007	1.96365
	16250	5.93801	7.6701	6.04901	5.47055	4.90874	4.1344	5.15834	4.31795	5.13297	3.89322	4.27972	4.62437	0.0932994	0.0290179	0.078441	0.154798	0.0364697	0.0128901	5.12139	4.65328	3.50294	3.19653	2.20544	2.21876
	4062.5	6.6193	5.56112	5.20837	4.92601	5.51575	5.76233	4.04545	3.77888	4.44456	3.65856	3.0955	2.60297	0.0221998	0.0191657	0.104358	0.0768386	0.0568019	0.0622817	3.04133	3.14726	2.84784	2.52145	1.62345	1.26215
	1015.62	5.73689	4.98393	4.49548	4.81403	4.15296	4.43284	3.96128	3.71385	3.58943	3.3427	2.68167	2.89024	0.0237113	0.0153551	0.126208	0.104514	0.0450161	0.0224813	1.58884	1.01613	1.42072	1.21008	0.721254	0.742925
	255.874	4.06561	4.49712	3.45271	4.02955	3.80229	3.04183	2.824	2.97463	2.37873	2.4748	1.81954	2.10988	0.0262911	0.0314961	0.170947	0.057957	0.0278993	0.0213493	0.553047	0.391525	0.537092	0.493708	0.196429	0.393438
	63.4766	3.40157	3.4209	2.97439	2.79275	2.49469	2.8094	1.30395	1.70467	1.53715	1.33887	1.37158	0.708661	0.0388693	0.0543338	0.0349006	0.104675	0.014936	0.00551268	0.146988	0.146489	0.3393	0.29058	0.0792939	0.103514
	15.8691	1.82229	1.42378	1.15305	1.35339	1.11978	1.09408	0.383895	0.506634	0.497797	0.521097	0.170274	0.248069	0.0292842	0.0191781	0.0544054	0.0550964	0.0154849	0.0202404	0.109258	0.345109	0.0790835	0.251692	0.0325298	0.0345312
	3.96729	0.208462	0.341338	0.692414	0.771689	0.757972	0.7063	0.104585	0.0983333	0.135593	0.212662	0.044598	0.167404	0.0742574	0.0254477	0.0477497	0.0592183	0.0202917	0.0284615	0.0570627	0.0807692	0.102685	0.276738	0.0862888	0.078614
	0.991821	0.750905	0.153409	0.155102	0.169363	0.0934458	0.0519054	0.0667702	0.520482	0.0706371	0.0889988	0.0223881	0.0465	0.0244932	0.255736	0.0583016	0.0476799	0.0458963	0.213884	0.0803396	0.195814	0.0704329	0.209399	0.0545455	0.0904636
	0.247955	0.0714286	0.136876	0.135277	0.0495868	0.0735615	0.0542563	0.0260116	0.171079	0.0747521	0.0265487	0.00807754	0.0458999	0.0129241	0.0227656	0.0412169	0.0500248	0.0370909	0.0127427	0.0358607	0.197619	0.0556793	0.0734007	0.0488608	0.0782248
	0.0619888	0.191095	0.226121	0.111905	0.0855263	0.118928	0.0311237	0.0243386	0.040521	0.0313283	0.074115	0.00693756	0.017132	0.188993	0.0112069	0.0660811	0.22773	0.0114441	0.0206117	0.170732	0.209532	0.0862454	0.235503	0.0506849	0.096688
	0.0154972	0.0741222	0.0933817	0.277866	0.332178	0.0607407	0.0490506	0.0473301	0.0499266	0.305254	0.191819	0.00968263	0.0163666	0.0042735	0.0101818	0.031941	0.0462527	0.0119136	0.0301318	0.0948063	0.106348	0.215851	0.555773	0.177105	0.088
AD2	133125	4.47895	4.47352	2.81154	4.23316	4.2754	4.12267	2.96648	3.62332	3.47931	3.47018	2.57848	3.01494	0.0218254	0.0379981	0.0168404	0.00912647	0.0307856	0.0137165	1.40814	1.43833	1.41392	1.52197	1.4325	0.961815
	33281.2	4.75094	4.83441	4.90102	4.64423	3.66018	4.76142	4.70739	5.18326	4.81361	3.84907	3.03583	3.19659	0.0287908	0.0102041	0.011655	0.00947226	0.0245041	0.0177914	2.68582	3.2447	2.98724	2.53082	2.19	2.21355
	8320.31	4.65122	4.86857	3.88462	4.56776	4.30859	4.78481	4.15869	5.03591	3.80887	3.11542	3.62091	3.4694	0.0152672	0.0347826	0.1185	0.0164502	0.0106296	0.0398687	3.06197	3.54321	3.37878	3.26689	1.32006	1.77692
	2080.08	4.45699	4.6905	3.69764	3.86797	4.9147	4.76162	3.58899	4.3865	3.40061	3.14205	2.44375	3.1386	0.00198807	0.0208955	0.0273082	0.0366972	0.0409154	0.020339	2.22801	1.71889	1.82745	1.52488	0.798387	1.58283
	524.05	4.62288	3.34518	3.45582	3.15212	3.65316	4.58597	4.037	3.00125	2.66334	2.58457	2.36043	1.95212	0.0282209	0.0581528	0.0416157	0.0725806	0.0306947	0.0159001	1.10504	0.857696	0.798455	0.511397	0.430034	0.300598
	130.005	3.46735	3.15601	3.10785	3.16034	2.99251	2.85714	2.07165	2.23404	2.05997	2.71867	1.22511	2.0624	0.0129125	0.0326241	0.0210136	0.0136519	0.0166667	0.0189791	0.650669	0.199148	0.267077	0.361177	0.118887	0.0316901
	32.5012	2.64508	1.97282	1.74264	1.91898	1.62133	1.51642	0.877358	0.975904	0.739619	1.11798	0.52402	0.461816	0.0123796	0.0439698	0.0152047	0.0137195	0.0238095	0.0160502	0.0920121	0.0510471	0.141588	0.20423	0.0313987	0.0219436
	8.12531	0.894217	0.388313	0.765492	0.846408	0.466425	0.410744	0.415655	0.434921	0.200685	0.322344	0.187593	0.117992	0.00937866	0.00399202	0.0171429	0.00961538	0.0361865	0.0210403	0.0985915	0.0464286	0.0313953	0.0827004	0.0486348	0.0126488
	2.03133	0.134766	0.211132	0.111111	0.169565	0.357453	0.241154	0.106572	0.130435	0.195394	0.261803	0.0906863	0.0781787	0.0722082	0.10084	0.00959693	0.0030581	0.0124264	0.0190427	0.0527363	0.127321	0.0749593	0.0841121	0.00623701	0.0138431
	0.507832	0.0414798	0.0472915	0.0354493	0.0143149	0.125369	0.104145	0.506533	0.0242424	0.118544	0.134656	0.0520571	0.020284	0.012939	0.0172712	0.0349887	0.025463	0.122971	0.0174157	0.0857344	0.188696	0.0731884	0.158811	0.03367	0.0327103
	0.126958	0.102564	0.0897436	0.0181488	0.0383451	0.0961538	0.0850377	0.0625	0.171751	0.00845411	0.16775	0.0117216	0.0886908	0.0338346	0.0163711	0.0172662	0.0105062	0.00460224	0.0179267	0.0330827	0.160417	0.164255	0.0874453	0.00816327	0.0165893
	0.0317395	0.28559	0.381491	0.0322339	0.0624204	0.0861266	0.0860507	0.342218	0.122581	0.129231	0.0574606	0.11073	0.0373998	0.0498252	0.184615	0.0353881	0.0326567	0.0536557	0.100745	0.0998264	0.726027	0.0887574	0.0234375	0.0555923	0.0456365
AD3	72500	2.44805	2.12913	2.23279	2.85489	3.1049	2.32692	2.78421	3.18809	2.46594	1.96483	3.13098	2.85281	0.0170616	0.0152672	0.012513	0.033241	0.0487433	0.0320718	1.56048	1.21251	1.15924	0.822785	2.07864	1.04674
	18125	3.46195	3.42623	3.42857	3.36038	2.73492	2.53955	3.47399	2.92656	2.90068	1.76471	2.94464	3.01073	0.0146771	0.0225386	0.051539	0.0209205	0.0320902	0.0323763	3.07383	3.18076	3.16006	2.36703	1.87542	1.69094
	4531.25	3.56864	3.48827	3.9159	3.40179	2.60837	1.81818	4.05365	3.56456	3.57318	2.4481	2.19021	1.54943	0.0373737	0.0136157	0.0183861	0.0198413	0.0372836	0.0130463	2.77956	2.18686	2.51945	2.09954	1.47016	1.8827
	1132.81	3.49847	3.23717	3.4419	3.44477	2.45305	2.05256	3.33424	3.55165	3.35879	2.80813	2.02996	2.09364	0.0204878	0.0329777	0.0848787	0.12703	0.0242377	0.0113433	1.38862	1.22431	0.616575	1.29027	0.681666	0.555869
	285.398	2.39957	2.85885	2.50692	1.73198	1.82425	1.86807	2.46601	2.51675	2.51749	2.79788	1.66471	1.40823	0.00868621	0.024531	0.0295858	0.0175077	0.0127768	0.0306958	0.433588	0.55613	0.740064	0.537879	0.238856	0.199243
	70.8008	1.77692	2.07132	2.29891	1.84781	1.02862	1.14995	1.75591	1.77165	1.81432	1.26346	0.829214	0.583974	0.0220994	0.056052	0.126582	0.101567	0.0168252	0.0164582	0.191827	0.153675	0.226333	0.124885	0.0914077	0.101362
	17.7002	1.59957	1.45123	1.5708	1.21348	0.696416	0.326395	0.529172	0.810811	0.475439	0.552404	0.311134	0.450081	0.0109344	0.024055	0.0241935	0.0290581	0.0202735	0.0684492	0.027027	0.0527273	0.0434537	0.0576172	0.0322256	0.0383244
	4.42505	0.762203	0.427419	0.730634	0.665358	0.120743	0.16977	0.282572	0.145015	0.172542	0.36246	0.262259	0.117737	0.0162095	0.0130152	0.0123894	0.00743494	0.02526	0.0163472	0.0120846	0.0127694	0.0315436	0.0637845	0.0149083	0.0258679
	1.10626	0.103704	0.0282051	0.133731	0.261954	0.0218914	0.0156556	0.0539291	0.0451613	0.0656934	0.0588235	0.0477707	0.0233463	0.0134146	0.00794913	0.0113208	0.0700447	0.0154131	0.0618876	0.0108303	0.0174419	0.00936524	0.0137812	0.0166028	0.0108696
	0.276566	0.0368421	0.0276625	0.0833333	0.0261682	0.0253165	0.00124844	0	0.0375671	0.00849257	0.0292887	0.0285909	0.0131086	0.00420168	0.00996016	0.0225499	0.0203488	0.016139	0.0288011	0.0160377	0.0107623	0.00900901	0.0252918	0.00804682	0.027326
	0.0691414	0.0174419	0.00987654	0.0398936	0.0172811	0.015213	0	0.0137457	0.00479233	0.00918635	0.00926999	0.00169492	0.0100775	0.00929615	0.00180832	0.0221882	0.00560224	0.0151394	0.102227	0.00909091	0.00761697	0.0115473	0.0261261	0.00687876	0.0132256
	0.0172854	0.0155979	0.00967742	0.0103704	0.00956429	0.0131951	0.0118026	0.0124031	0.0124827	0.0046875	0.00265604	0.00225606	0.0171756	0.00693756	0.00662252	0.00976801	0.00575374	0.0370732	0.0213675	0.0119926	0.0264484	0.0183413	0.149538	0.0168303	0.0222377

## Sheet: Figure 3d
		WT	ΔPHF6*	ΔPAM4
	rTau	2.823	19.43	7.046
		1.719	22.3	10.15
		8.381	21.32	2.056
	AD1	62.43	225.1	2117
		67.54	193.1	2018
		73.78	464	2990
	AD2	44.92	135.1	778.1
		41.47	116.7	1194
		66.44	159.1	1210
	AD3	32.06	70.82	875.3
		119.3	55.22	877.8
		105.6	606.9	1405

## Sheet: Figure 6b-c-d
	*Empty cells correspond to residues that were not part of individual PDB structures. Therefore, no stability values were calculated.
		PDB ID
	Tau Residue Number	5O3O	5O3L	5O3T	6HRE	6HRF	7NRV	7NRX	7MKH	7NRQ	7NRS	7NRT	7MKF	7MKG	6NWP	6NWQ	7QJW	6TJX	6TJO	6VH7	6VHA	7P6D	7P6E	6GX5	6QJH	6QJM	6QJP	6QJQ	7P65	7P6A	7P6B	7P6C	7P66	7P67	7P68
	256																							-0.249198
	257																							-1.76793
	258																							-0.831956
	259																							-0.305315
	260																							-0.798438
	261																							-0.7422
	262																							0.00070311
	263																							-0.927821
	264																							-1.27752
	265																							-0.617387
	266																							-0.638332
	267																							-1.2039
	268																							-0.135747
	269																							0.115552
	270																							0.103031
	271																							-0.405084
	272
	274																								-0.0147494				0.056974	0.327195	0.238717	0.418698	0.443478	0.637752	0.132713
	275																					-1.18372			-1.27331				-0.795026	-0.572581	-0.776669	-0.474043	-0.507415	-0.176827	-0.742385
	276																	-2.56489	-2.07869	-2.3179	-2.30488	-1.71385	-1.49295		-2.63169	-1.43016	-2.57589		-2.03514	-1.37484	-1.6228	-1.15562	-1.34732	-1.20026	-1.81341
	277																	-2.74404	-2.14467	-2.89861	-2.91728	-1.79188	-1.7787		-2.90035	-1.55222	-2.8699		-2.19247	-1.75409	-1.9662	-1.28223	-1.78254	-2.04282	-1.96714
	278																	-1.69662	-0.823511	-2.00085	-1.97389	-0.700805	-0.853759		-2.42315	-1.69684	-1.92114		-1.16796	-1.2983	-1.44775	-1.01436	-1.3853	-1.43003	-1.41179
	279																	-1.06257	-0.878134	-1.51894	-1.51398	-0.14319	-0.613773		-1.39751	-1.05336	-2.06345		-0.947568	-1.12886	-1.272	-1.05869	-1.27086	-1.36502	-1.1773
	280																	-0.727708	-0.688031	-1.70796	-1.72776	-0.0136049	-0.698994		-0.862041	-0.867699	-1.86705		-0.586003	-1.03665	-1.05512	-0.997922	-1.23256	-1.43936	-1.07885
	281																	0.230805	0.243026	0.0499476	0.0262784	0.232973	0.394894		0.246268	0.48135	-0.29106		0.730255	-0.212544	-0.16874	-0.488431	-0.192047	-0.304811	-0.164721
	282																	0.372586	0.0566128	0.758791	0.737366	-0.199139	0.061032		-0.640397	-0.443352	-0.900405		0.0416783	-0.787471	-0.841513	-1.02777	-0.860494	-0.954765	-0.801946
	283																	0.507399	0.286189	0.371328	0.367044	-0.801391	-0.149778		-0.416694	0.989779	-0.888916		0.108409	-0.415396	-0.465061	-0.662831	-0.342585	-0.531392	-0.553235
	284																	-0.269128	-0.266378	0.0859433	0.0966266	-1.14471	-0.447675		-1.32026	-0.517935	-0.435514		-0.4866	-0.515433	-0.478777	-0.762512	-0.37535	-0.428921	-0.700754
	285																	-0.489748	-0.355356	0.537325	0.582039	-0.973052	-0.771887		-1.04694	-0.872654	0.347179		-0.447589	-0.615882	-0.601471	-0.904981	-0.508032	-0.436874	-0.823702
	286																	-1.1616	-0.521085	0.0275767	-0.0324923	-0.821224	-0.83649		-1.43104	-1.2774	-0.0330217		-1.32789	-0.950876	-0.719989	-0.820342	-1.02751	-1.00192	-1.05542
	287																	-0.875902	-0.12434	-0.126987	-0.177144	-0.257738	0.142191		-0.347842	0.0409292	1.14542		-0.295305	0.399442	0.621067	0.00146011	0.00082729	0.494935	0.274689
	288																	-1.40833	-0.727656	-0.417784	-0.440872	0.154022	0.164139		-0.582667	-0.817432	0.919012		-0.248258	0.456041	0.284097	-0.350503	-0.323896	0.146782	0.277212
	289																	-1.02602	-0.442305	-0.757545	-0.903119	0.19191	0.386958		-0.423854	0.322418			0.114093	0.430458	0.089127	-0.420017	-0.233089	0.00855652	0.382663
	290																	0.129879	0.433596	0.188342	0.0655349	0.955122	1.38777		0.0348767	0.87653			0.580508	1.4306	1.16971	0.798443	1.01051	1.202	1.5101
	291																	0.588381	0.480013	-0.0630854	-0.0922381	1.0875	2.09839		0.169047				0.751408	1.88167	0.979234	1.44285	1.05884	1.32442	1.62038
	292																	0.509639	0.369917	0.309887	0.22438	1.17672	1.98873		0.569467				0.767076	1.3588	0.473769	1.35976	1.38393	1.13471	1.62025
	293																	1.46941	1.64348	0.844398	0.588277	1.16835	3.05688		1.24489				1.19998	2.16407	2.05095	2.65142	1.1612	1.18796	1.50201
	294																	1.20314	1.31079	0.892065	0.684158	1.4465	2.93917		0.889455				1.25165	2.66014	2.04985	2.86221	1.10146	1.29285	1.45709
	295																	-0.246332	0.0468365	-0.563938	-0.782524	0.464671	1.71727		-0.133535				0.239081	1.57713	0.879015	1.5922	-0.21137	0.0324658	0.379641
	296																	-0.390873	0.0810445	-0.97412	-1.20622	0.628369	0.871221		-0.163331				0.162117	1.22228	0.821511	0.991164	0.345561	0.0966406	0.334277
	297																	-0.128863	0.260113	-1.16608	-1.35945	0.0753311	0.850334		-0.263471				-0.116021	1.43358	1.23551	1.27737	0.390993	0.1154	0.194607
	298																	-1.59778	-1.66219	-1.94011	-1.99057	-0.362442	-0.965101		-1.15062				-1.16736	-0.146923	-0.76956	-0.263202	-0.210018	-0.736564	-0.585313
	299																	-2.2615	-2.36855	-2.84569	-2.86678	-1.33204	-1.71401		-1.1545				-1.85116	-0.998368	-1.07872	-1.05195	-0.554261	-1.03781	-0.851505
	300																	-0.785027	-0.825424	-1.32684	-1.33503	-0.304273	-0.459256		0.103101				-0.499515	0.073733	0.0670921	0.125234	0.671176	0.0892281	0.169869
	301																	-0.23346	-0.554336	-0.956658	-0.936623	-0.200659	-0.726322		0.564178				-0.248002	0.315236	0.462479	0.32964	0.702121	0.326038	0.350104
	302																	-0.352791	-0.801567	-0.934524	-0.918562	0.507716	-0.500358		0.666466				0.0870512	0.616169	0.851737	0.655376	0.472177	0.24317	0.168447
	303																	0.0810452	-0.299723	-0.513883	-0.496945	0.788638	-0.0871863		1.18736				1.01776	1.28048	1.5379	1.256	1.22668	1.32653	1.14162
	304																	-0.0020242	-0.36406	-0.125981	-0.103145	0.698213	-0.0128011		1.05645				1.6187	0.93564	1.18253	1.16178	0.666676	0.524486	0.536983
	305																	-0.640843	-0.920229	-0.801163	-0.796604	0.240276	-0.209779		0.330923				0.994097	0.721235	0.88881	0.783284	0.228665	0.143981	0.145588
	306				-1.46633	-2.25403	-1.25767	-1.49297		-1.39461	-1.30823	-1.34081						-2.25172	-2.60853	-2.03316	-2.05499	-1.01353	-1.13036		-0.797695	-1.33581	-0.178458		-0.1194	-0.3955	-0.347415	-0.262405	-1.20478	-1.07097	-1.05961
	307				-1.43154	-2.76349	-1.74137	-1.99602	-1.50598	-1.86462	-1.86644	-1.88161			-1.95046	-0.531276	-1.13512	-3.24071	-3.25073	-3.34637	-3.35163	-2.31607	-2.49412	-3.25271	-2.25266	-2.28578	-1.06077		-1.25492	-1.67036	-1.84504	-1.54569	-2.36553	-2.27132	-1.92244
	308	-1.3237	-3.05588	-2.41221	-2.07906	-3.9921	-2.66819	-3.17798	-2.62645	-3.07093	-2.87748	-2.89968	-2.19402	-2.20284	-3.04978	-1.20887	-1.98748	-3.76886	-3.67779	-4.13043	-4.16285	-2.94259	-3.04353	-2.43519	-3.05508	-2.93109	-1.69334	-2.47657	-2.54411	-2.68087	-2.67202	-2.60833	-3.36504	-3.30157	-2.93361
	309	-1.1417	-2.30838	-1.87862	-1.25486	-2.93682	-1.90113	-2.36243	-1.58096	-2.12613	-2.04861	-2.03888	-1.70201	-1.41672	-2.19847	-0.820831	-1.17974	-2.49256	-2.31797	-2.87909	-2.76679	-2.19777	-2.01775	-3.46531	-2.59584	-1.5516	-0.848387	-1.38888	-2.16248	-1.65616	-1.42978	-1.51949	-2.14859	-1.59734	-1.42142
	310	-2.25233	-2.60546	-2.95092	-1.70999	-3.92716	-2.70059	-2.95549	-2.56566	-2.85245	-3.00529	-2.99877	-2.67638	-2.32728	-3.37035	-1.64391	-2.3524	-3.0164	-2.93037	-2.96916	-2.85596	-2.70409	-2.23095	-2.69655	-2.97356	-2.22659	-2.05925	-2.27252	-2.88857	-2.33745	-2.11793	-2.18065	-2.31651	-1.81666	-1.66218
	311	-1.93901	-1.42035	-2.67372	-0.676148	-3.59293	-2.27831	-2.53857	-1.62357	-2.33629	-2.65753	-2.63272	-2.01407	-2.12131	-2.75025	-1.03402	-1.67665	-2.64372	-2.57511	-2.65163	-2.5634	-2.48481	-1.75465	-1.81464	-2.92071	-2.12094	-1.96432	-1.89346	-2.88435	-2.20458	-1.95239	-2.14233	-2.19603	-1.53388	-1.39446
	312	-1.248	0.306537	-1.78085	-0.486161	-2.63083	-1.3504	-1.26123	-0.321557	-1.65535	-1.76149	-1.65854	-1.17117	-1.44502	-2.09812	-0.316543	-0.852485	-1.49354	-1.57192	-1.21491	-1.14331	-1.65297	-0.576547	-0.987204	-1.77807	-0.848257	-0.711494	-1.6787	-1.59867	-1.32944	-1.18124	-1.3213	-1.26684	-0.980794	-0.769549
	313	-0.816763	0.438107	-0.839869	-0.156474	-2.00008	-0.634794	-0.545887	0.611473	-0.726986	-1.36078	-1.24841	-0.155751	-1.10973	-1.67079	-0.102296	-0.290492	-1.76031	-2.11462	-1.48905	-1.37631	-1.40513	-0.720757	-0.274442	-1.55972	-0.592224	-0.824036	-2.03315	-1.11674	-1.07467	-1.10806	-1.03299	-0.586277	-0.699907	-0.425165
	314	-1.10394	0.889855	-0.615764	-0.538672	-1.33913	-1.08304	-0.864881	0.191451	-0.970654	-1.28011	-1.16346	-0.222336	-1.97951	-2.27894	-0.580827	-0.802165	-1.89534	-2.12967	-1.83448	-1.833	-1.71496	-0.905079	0.975101	-1.51251	-0.898591	-1.28772	-1.66663	-1.08857	-1.75959	-1.95469	-1.79817	-1.36697	-1.85774	-1.55239
	315	0.24658	1.55752	0.620383	0.161378	0.0672133	0.00704088	0.0876957	1.17089	0.0965697	0.314689	0.439415	0.870919	-0.744532	-1.08733	0.51623	0.229176	-0.689317	-0.697159	-0.856794	-0.822227	-0.98158	-0.0754577	0.567041	-0.82561	-0.096761	-0.52959	-0.242084	-0.0558208	-0.929249	-1.05259	-1.01529	-0.772728	-1.4534	-0.893845
	316	-0.18238	0.216752	0.424203	-0.871959	-0.21574	-0.2891	-0.0680324	0.120386	0.147108	0.103887	0.214349	0.260039	-0.929947	-1.59775	0.77299	-0.33122	-0.774691	-0.465673	-0.794209	-0.696143	-0.941455	-0.162224	-0.571577	-0.969814	-0.0293397	-0.695237	-0.385591	0.277798	-0.724571	-0.791941	-0.87661	-0.59871	-1.5677	-0.734151
	317	-1.11667	-1.26161	-0.384255	-1.1227	-0.707259	-1.08651	-1.12722	-0.997567	0.288517	-0.603983	-0.594048	-0.405383	-1.17122	-1.96702	0.54914	-0.651498	-1.24971	-0.770099	-1.4659	-1.37558	-1.18099	-0.523433	-0.23685	-1.23244	-0.877887	-0.946878	-0.833195	-0.426515	-1.19879	-1.03531	-1.34067	-0.79186	-1.47746	-0.793415
	318	-0.430694	0.210657	0.122221	-0.240884	0.152934	-0.753739	-0.575601	-0.6849	0.514537	0.111905	0.0784507	-0.23182	-0.392812	-1.07068	1.27774	-0.147369	0.281279	1.17572	-0.365102	-0.290783	-0.63542	0.524959	-1.16655	-0.105074	-0.183438	0.184991	0.734054	0.215424	-0.514852	-0.137677	-0.615255	-0.211596	-0.856254	-0.0317937
	319	-0.423147	-0.508862	0.0928837	0.0964431	-0.580054	-0.247515	-0.0904255	-0.778694	0.766389	0.228553	0.168612	-0.74646	-0.0424746	-0.840945	1.1511	0.171621	0.230544	0.741396	-0.121095	-0.0418118	-0.32286	0.273092	-1.05678	-0.035631	0.629882	0.589907	0.275634	0.336323	-0.0340571	0.317064	-0.239032	0.0307504	-0.513547	0.335982
	320	-0.824985	-0.480191	0.182351	-0.323554	-1.10275	-0.553517	-0.665807	-0.584602	0.580988	-0.533069	-0.592374	-1.0099	-0.429728	-0.968659	0.173926	-0.0332748	-0.483089	0.0921935	-0.92474	-0.874826	-0.457727	-0.292886	0.477593	-0.0676834			-0.355685	0.297969	-0.292771	0.0612567	-0.421974	-0.367475	-0.71575	-0.121801
	321	0.220208	1.40842	1.02235	1.37919	0.0293765	0.889779	0.21968	0.834203	1.08354	0.502415	0.448956	0.530186	0.480978	0.466652	0.428348	0.776223	1.26034	1.76959	0.373294	0.419612	0.754228	0.512319	1.14292	1.05106			0.969395	1.1152	0.331903	0.680264	0.33282	0.471566	0.246952	0.537105
	322	0.760898	1.37486	1.7221	1.4589	0.676488	1.73928	0.855984	1.40525	1.03716	1.05829	1.00483	1.08885	0.868743	0.801734	0.481058	0.953319	2.24272	2.61662	1.65849	1.72684	1.72867	1.00276	0.273839	0.852646			1.16044	1.73737	0.687369	0.980059	0.804891	0.652836	0.532953	0.737154
	323	-0.63212	-0.7183	0.47919	-0.287004	-0.174535	0.782597	-0.0859522	0.273509	0.221485	0.232088	0.218918	0.387644	0.257879	-0.284984	-0.897922	-0.14756	1.97977	2.06599	1.80346	1.60263	1.36623	0.823973	1.29476	-0.438412			-0.195441	1.13057	0.252894	0.383151	0.108238	-0.124085	-0.0850732	-0.0061618
	324	0.149438	-0.158299	0.487298	-0.0139017	0.319604	1.03547	0.00776747	0.669393	0.529082	0.361236	0.343198	0.85919	0.49751	0.458913	-0.228528	0.169222	1.75684	2.05291	1.76983	1.55932	1.73303	1.29964	0.539037	-0.0987613			0.319256	1.17589	0.532389	0.52139	0.338108	0.457651	0.445224	0.414296
	325	1.46479	1.06086	0.469783	-0.0911806	0.985184	1.54673	0.476533	0.624969	0.9733	0.774346	0.760885	1.01591	0.443335	1.46649	0.242629	0.217422	1.9022	1.82246	1.57496	1.38071	2.24232	1.56157	-1.24275	-0.336676			1.16581	0.677389	0.56404	0.536236	0.338378	0.236682	0.16082	0.230586
	326	0.192197	-0.32297	-0.376504	-2.08123	0.55488	0.0486702	-0.450413	-0.648244	-0.188685	-0.353981	-0.376696	-0.546385	-0.651269	-0.247534	-1.36029	-0.975785	-0.207525	-0.487777	-0.0925981	-0.0023675	0.727056	0.698759	-1.22279	-1.39525			-0.519756	-0.196811	-0.303109	-0.430707	-0.596582	-0.761307	-0.826346	-0.728377
	327	-0.157673	-0.102274	-0.743604	-2.43502	0.15549	-0.74222	-1.07101	-1.0031	-0.700976	-1.04644	-1.0701	-0.819102	-1.07226	-0.967937	-1.50265	-1.43443	-1.06421	-1.43708	-1.04605	-1.13466	-0.379641	0.455012	-0.287108	-1.089			-0.588765	-0.604262	-0.543638	-0.824701	-0.712011	-1.06159	-0.772444	-0.84934
	328	0.948794	1.58019	-0.452595	-1.93483	0.21536	0.0169024	-0.264558	-0.251165	-0.192431	-0.662496	-0.658544	-0.386128	-0.703396	-0.250727	-0.32399	-0.731698	-1.02851	-1.35984	-1.46071	-1.25192	0.0266904	0.471667	-0.691107	0.150031			0.87631	-0.435748	-0.0707132	-0.284898	-0.240737	-0.572525	-0.0585421	-0.268873
	329	0.527305	1.31903	-0.126711	-2.63989	-0.157182	-0.275048	0.0015583	-0.112534	-0.762574	-0.557721	-0.523791	-0.529228	-0.430329	-0.444922	-0.703603	-0.628849	-0.83114	-1.04691	-1.76123	-1.62497	0.0875202	0.263249	-0.768112					-0.854525	-0.406482	-0.0816876	-0.0319447	-1.02791	-0.0704555	-0.316451
	330	-1.37594	-1.31029	-0.76365	-3.10189	-1.67851	-1.67595	-1.25857	-1.17001	-2.00778	-1.72869	-1.70996	-1.49194	-1.22794	-2.05018	-2.15673	-1.54429	-1.09146	-1.26957	-1.75256	-1.63536	-1.15091	-0.801995	0.860189					-0.72229	-0.939647	-0.326109	-0.596718	-0.981402	-0.328456	-0.23486
	331	-0.358752	-0.201859	0.3723	-1.46269	-1.00231	-0.397714	-0.013367	-0.09817	-0.407216	-0.462393	-0.433219	-0.561106	0.0467493	-0.604637	-1.08299	-0.356538	0.44083	0.524891	-0.190859	-0.361015	-0.0025827	-0.0658909	0.91082					0.697873	0.00155472	1.01522	0.515065	0.14168	0.739969	0.923744
	332	0.0616245	0.0387597	0.216162	-0.668212	-0.93648	0.161401	0.70008	0.474874	0.121699	0.269942	0.31328	0.0287668	0.400096	0.379159	-1.01884	0.0669474	0.709845	0.796767	-0.134835	-0.138837	0.619227	0.00261502	0.498454					1.17071	0.641185	1.47567	0.89192	1.00297	0.944455	1.38438
	333	0.143302	0.238863	0.856585	0.19663	-0.0498325	0.581977	1.12512	1.03544	0.405952	0.641817	0.658097	0.48066	0.916435	0.656675	-1.17663	0.450647	0.518118	0.51187	-0.0016921	-0.0391692	0.528873	0.0324755	0.0461338					1.45596	0.919357	1.27205	1.36471	1.21141	1.13662	1.65065
	334	-0.147021	0.172198	0.425774	0.846359	-0.166665	1.10757	0.584418	0.510086	0.923221	0.130074	0.0982998	0.110248	0.284523	0.27556	-1.48943	-0.558626	0.25533	0.292387	-0.239728	-0.204923	-0.0392185	0.0677959	-0.420709					1.2728	0.666476	1.37874	0.810554	0.826058	0.420851	0.984939
	335	-0.480341	0.438477	0.350691	0.240586	0.703672	1.11383	0.719128	0.460913	0.631224	0.0799446	0.0671339	0.120709	0.325639	0.116112	-1.78188	-0.211566	-0.13882	-0.234592	-0.496081	-0.488814	-0.0556959	-0.0928579	-0.725845					0.658462	1.09852	1.40274	1.36034	0.867411	0.938163	0.922281
	336	-0.319313	0.761768	0.337411	0.0310393	0.786141	0.886799	0.544666	0.244162	0.348324	-0.0049097	-0.0691586	0.224101	0.284063	0.323645	-1.97832	-0.43072	-0.383881	-0.747213	-0.284697	-0.266976	-0.0005334	0.0109928	-1.89226					0.23322	1.25246	1.16186	1.34433	0.828149	1.0052	0.876561
	337	-1.51496	-0.697631	-0.811037	-1.53156	0.0650069	-0.285989	-0.732186	-0.948314	-0.895934	-1.17544	-1.25119	-1.09849	-0.729388	-0.95707	-2.86932	-1.4031	-1.68539	-2.04879	-1.28239	-1.29662	-1.06818	-0.835229	-2.15693					-0.787211	0.440225	0.629094	0.598031	-0.154922	0.291732	0.0722586
	338	-1.91072	-1.08695	-1.65171	-2.07185	-0.370984	-0.928005	-1.18368	-1.64335	-1.10832	-1.45464	-1.45344	-1.58894	-1.36877	-1.29163	-2.11368	-1.7835	-2.21182	-2.51079	-1.39462	-1.45414	-1.40907	-1.22578	-1.77649					-0.865559	-0.0784383	0.463054	0.0596215	-0.339901	-0.321522	-0.514911
	339	-1.36382	-0.865053	-1.50738	-1.87913	0.0575836	-1.33318	-1.07708	-1.07155	-1.33903	-1.10254	-1.06745	-1.08266	-0.821758	-1.05975	-1.2976	-1.04203	-1.63382	-2.10517	-1.06911	-1.13508	-0.981375	-1.10276	-0.320372					-0.562485	0.442835	0.165701	0.308846	0.198241	0.170317	-0.0202568
	340	0.247095	0.264618	-0.306459	-0.342714	0.404915	-0.183898	0.435901	0.256354	0.0882336	0.29946	0.207938	0.237382	0.573032	0.0854252	0.45496	-0.272153	-0.690168	-0.942543	0.234173	0.223362	0.00141842	0.0925153	-0.694616					0.571492	1.29401	0.794781	0.843328	0.75239	0.824893	0.774486
	341	-0.461265	-0.537479	-0.431132	-0.392878	0.271546	-0.548954	0.215105	-0.131729	-0.256679	0.0353486	0.232442	-0.2021	0.121763	-0.0796332	0.721254	0.231868	-0.484216	-0.743117	0.150898	0.0820369	0.0743012	-0.0161912	-0.827403					0.175196	0.814682	0.41549	0.436876	0.357148	0.677685	0.611853
	342	-0.66916	0.216501	0.241023	0.270289	0.452363	-0.465471	0.655207	-0.127382	-0.19982	0.169279	0.339488	-0.095247	0.0872449	-0.0138629	0.379467	0.323288	0.122667	-0.197589	0.770131	0.755777	0.868732	0.434437	-0.0109569					0.00549671	0.432503	0.0221046	0.0894132	-0.0615099	0.411605	0.229802
	343	-0.200311	0.758201	1.82369	0.690743	0.650146	0.0110574	0.935816	0.510749	0.210102	0.862685	0.855881	0.352959	0.468538	0.498993	0.0391883	0.930956	1.35943	0.951676	1.77755	1.59233	1.82318	1.37387	-1.42585					-0.22859	0.812005	0.323138	0.47656	-0.166966	0.664124	0.534591
	344	-2.0107	-0.55138	0.227219	-1.22492	-0.81498	-1.34224	-0.419938	-1.01192	-0.874238	-0.209974	-0.152807	-1.05218	-1.08424	-1.00571	-2.36505	-0.154885	-0.0934447	-0.636899	0.643599	0.471132	0.668214	0.346861	-1.97588					-1.33927	-0.233534	-0.754929	-0.504866	-1.29234	-0.0406841	0.122376
	345	-2.20075	0.0841049	0.123146	-1.7279	-0.664158	-1.45168	-0.464467	-0.900805	-1.06013	-0.119546	-0.0239584	-1.27623	-1.15956	-0.967307	-1.58204	-0.198475	-0.565764	-0.810079	0.401954	0.141186	0.757765	-0.450712	-1.60625					-1.17041	-0.753673	-0.79396	-0.597501	-1.54309	-0.861194	-0.572173
	346	-1.03823	1.19324	0.954859	-1.08087	-0.292549	-1.13838	0.272972	0.548651	0.00083794	0.918513	0.790645	0.169965	0.00925292	-0.20906	-0.420386	1.60306	-0.510125	-0.568222	1.12471	0.88674	1.30339	-0.580274	-0.264755					-0.504153	-0.690689	-0.824099	-0.669376	-0.783832	-0.635242	-0.368109
	347	0.708871	1.89535	1.96678	-0.157082	0.206294	-0.0665136	0.837917	2.0311	1.15436	2.19129	2.11122	1.8956	1.55125	0.339731	0.383229	2.16601	-0.298966	-0.465797	1.55097	1.20238	1.28353	-0.646282	-1.64201					0.542814	0.303782	0.167267	0.228302	0.410305	0.466908	0.539811
	348	-0.528101	-0.524142	0.0212869	-1.39393	-0.785856	-1.36443	-0.400537	0.876732	0.134698	0.877971	0.899914	0.823126	0.759044	-0.880663	-1.48307	0.946095	-2.04359	-1.63342	-0.141681	-0.243562	0.0119573	-2.02675	-1.00164					-0.294973	-0.797936	-0.871089	-0.841279	-0.332418	-0.298969	-0.664873
	349	1.15576	0.588522	1.49661	0.0359614	0.506237	-0.0808567	1.23769	1.83892	1.59278	1.58486	1.55326	1.86368	1.94569	0.316291	0.192625	1.81144	-1.23429	-0.259489	0.583153	0.627196	0.669197	-1.38002	-0.547629					0.400816	-0.0911176	-0.0288435	0.105493	0.857239	0.63015	0.00614458
	350	1.47505	0.414472	1.32503	0.27821	0.338907	0.191683	0.992505	1.28522	1.73667	1.27347	1.35365	1.59872	1.76378	0.235027	-0.789597	1.90121	-0.394894	0.205345	0.514894	0.621259	0.925623	-0.149222	-0.757241					0.536432	-0.0436989	-0.0537075	-0.0156829	1.46382	1.36525	1.58605
	351	0.598117	-0.380929	0.0104202	-0.288684	0.0923632	0.28371	0.3647	0.180875	1.3789	0.512304	0.583419	0.437416	1.00859	-0.927753	-2.21334	-0.546796	-0.838956	-0.132246	-0.869313	-0.767028	-0.0029147	0.00177384	-2.05456					-0.0575148	-0.0328794	-0.103652	0.0107712	1.23567	1.75653	1.47548
	352	-1.0998	-1.63865	-1.53314	-1.80283	-0.291099	-0.494401	-0.326311	-1.29355	0.237272	-0.913077	-0.848976	-1.34619	-0.338763	-1.91767	-2.93939	-1.22717	-1.9015	-1.1351	-2.19608	-2.03096	-1.01068	-0.793389	-0.70832					-1.38287	-1.18429	-1.28128	-1.07785	0.43501	0.677469	0.340184
	353	-0.0730721	0.664547	-0.328885	-0.277469	1.08613	1.00216	1.10658	-0.132125	1.14523	-0.0100845	0.0550478	-0.237099	0.704223	-0.61168	-0.863108	-0.0562801	-0.973315	-0.807775	-0.896333	-0.74251	-0.237409	0.167612	-0.0627995					-0.381542	-0.216953	-0.391337	-0.126611	1.65526	1.47784	1.50864
	354	-0.400196	1.25554	-0.105973	-0.379646	0.956746	0.747151	0.764518	-0.201475	0.410566	0.0807726	0.123698	-0.0848645	0.512258	-0.180906	0.0253871	0.339869	-0.346689	-0.642142	-0.51714	-0.512146	0.186174	0.464183	-1.28646					0.257631	0.181186	-0.0762742	0.113545	1.60764	1.15021	1.12611
	355	-1.45484	-0.153605	-0.811545	-1.08093	0.635204	0.137596	0.0317672	-0.170727	-0.275475	-0.532156	-0.512253	0.0322941	-0.33642	-1.29134	-1.51523	-0.716338	-1.22771	-1.67973	-1.41581	-1.42535	-0.977075	-0.546235	0.00099811					-1.06464	-0.663815	-1.03145	-0.882877	0.0458546	0.0131034	-1.17787
	356	-0.408322	0.876956	-0.378592	-0.433259	0.452925	0.0552411	0.470057	-0.212865	-0.601649	-0.312432	-0.315155	1.21418	-0.32032	-0.0416571	-0.446422	0.176598	0.0298179	-1.23168	-0.191557	-0.330273	-0.602471	-0.421126	0.913605					-0.330815	-0.148557	-0.405906	-0.145901	0.225223	0.0368722	-0.92511
	357	0.926221	1.13364	-0.070058	0.464654	0.284922	0.299718	0.745742	0.465694	-0.0102834	0.645464	0.597595	1.518	-0.0282128	0.454747	0.211735	0.562686	1.43069	0.471978	0.832609	0.714501	0.0991289	0.706364	-0.724524					0.587359	0.756071	0.513373	0.745454	0.854787	0.699973	-0.0071414
	358	-0.0388512	-0.300966	-1.35842	-0.855863	-1.13612	-0.756795	-0.506819	-0.372453	-0.866802	-0.0943947	-0.1522	0.569974	-0.968554	-0.807557	-1.58217	-0.374946	0.719135	-0.0258548	-0.505876	-0.663929	-0.613126	0.0247506	-1.47487					-0.162906	-0.328085	-0.523183	-0.352072	-0.698539	-0.509145	-1.20825
	359	-0.2777	-1.47338	-1.32705	-0.975905	-0.803543	-1.07103	-0.83066	-0.731628	-0.906045	-0.554552	-0.626998	0.0710168	-1.30936	-1.52344	-2.11595	-1.06334	0.0290169	-0.643018	0.00229017	-0.143602	-0.771039	0.054095	-0.727718					-0.45358	-1.16419	-1.138	-1.19973	-1.15329	-1.18735	-1.5248
	360	0.316792	-0.25783	-0.699846	-0.477855	-0.328348	-0.79274	-0.266928	-0.771323	-0.762887	-0.145738	-0.226853	-0.1971	-0.703006	-0.859865	-0.774722	-0.283226	0.590436	-0.665752	0.690016	0.322865	0.0647564	0.316954	-2.89914					-0.333609	-0.605738	-0.520545	-0.496117	-0.217478	-0.592542	-0.706924
	361	-0.952389	-2.13131	-1.61022	-1.84743	-1.18699	-1.45048	-1.45276	-0.683688	-1.53269	-0.994895	-1.06963	-1.37283	-0.78023	-2.44825	-2.39629	-1.4441	-0.606406	-0.479785	-0.58802	-0.819201	-0.115979	-0.0591305	-3.18953					-0.802891	-1.71093	-1.65168	-1.64071	-1.33387	-2.12593	-1.80851
	362	-2.6147	-2.22877	-2.26905	-2.96831	-1.53684	-1.88934	-2.1624	-1.70149	-2.17338	-1.95954	-2.00777	-1.96726	-1.54074	-2.80193	-3.38442	-1.88348	-1.40881	-1.46899	-0.977006	-1.21578	-0.0654947	-0.688815	-1.90107					-1.00242	-2.1708	-2.10136	-2.1065	-2.13862	-2.50291	-2.05185
	363	-1.33395	-1.25729	-0.951142	-1.64374	-0.209088	-1.16692	-1.29656	-0.720809	-1.40247	-1.25853	-1.31538	-0.927986	-0.572883	-1.74973	-2.06766	-0.972117	-0.413687	-0.834112	0.200369	-0.0006087	0.834518	0.146571	-0.851623					-0.220973	-1.23143	-1.11462	-1.11542	-0.834671	-1.36821	-0.906371
	364	-0.101958	-0.785143	-1.1067	-1.17653	-0.0345953	-0.393155	-0.805419	-0.260442	-0.764305	-0.564362	-0.610544	-0.426793	0.0405903	-1.08224	-2.07015	0.156409	-0.0747024	-0.403197	0.462422	0.279713	0.937804	0.433478	-0.684971					0.189718	-0.379483	-0.360632	-0.249324	-0.132299	-0.367771	-0.151337
	365	0.947421	-0.472944	-0.967728	-0.442958	0.065663	-0.304544	-0.745545	0.270572	-0.490177	-0.451329	-0.550669	0.246257	0.694025	-0.90427	-1.68078	0.180348	-0.138953	-0.917507	0.619527	0.610122	1.1346	0.664543	-0.233218					0.663064	-0.363633	-0.208988	-0.151938	-0.0229613	-0.382783	-0.106657
	366	1.23063	1.09668	0.464713	0.440648	0.808071	0.108036	-0.151283	0.297075	-0.420114	-0.23147	-0.418842	0.429028	0.35134	-0.990297	-0.945017	0.313658	-0.0263324	-1.07527	1.03782	1.23675	0.879875	0.850008	0.0775736					1.06101	-0.098047	0.124865	0.0954613	-0.0457394	-0.174511	0.225104
	367	2.55815	1.65177	1.98692	1.66097	1.58633	1.14448	1.1723	1.23568	0.482527	0.616578	0.459066	1.33746	1.23875	0.00605756	0.0699432	1.17718	0.347584	-0.709065	1.45632	1.6626	1.15206	0.400212	0.0942881					1.73411	0.366824	0.550027	0.640344	0.510781	0.301739	0.447304
	368	2.24093	1.09536	1.29208	1.21353	0.692253	1.08195	1.14471	0.795893	0.0474758	0.354176	0.212474	0.764164	0.560181	-0.475237	0.365828	0.782323	-0.108928	-0.600512	0.942502	1.15543	0.620695	0.00883777	-1.69003					1.69683	0.294501	0.510232	0.754658	0.295152	0.303309	0.390682
	369	0.485097	-0.246652	0.42007	0.525265	-0.806716	0.0555213	0.116074	0.0644627	-0.914086	-0.571066	-0.728901	-0.0062308	-0.134031	-1.54833	-0.792868	-0.486677	-1.01357	-1.24361	-0.653937	-0.486444	-0.169497	-0.766297	-1.77805					0.127695	-0.917424	-0.853917	-0.41712	-1.10832	-1.17803	-1.10165
	370	-0.104289	0.228314	1.0357	0.977865	-0.432592	0.542617	0.396666	0.171418	-0.189538	-0.179298	-0.342288	0.354614	0.190542	-0.523416	-0.0178356	0.221568	-0.974209	-0.509678	-0.785615	-0.579084	-0.418036	-0.371391	-1.47976					-0.504625	-0.677223	-0.785246	-0.175361	-0.840603	-0.481069	-0.841697
	371	0.0985167	-0.20265	0.913509	0.51885	-0.169043	0.929566	0.619759	-0.102536	0.228382	0.0108973	-0.0139295	0.00119685	0.400441	0.0308862	0.149518	0.388299	-1.17906	-0.227594	-1.16357	-1.18026	-0.312496	-0.437307	-1.51561					-0.562634	-0.683283	-0.752766	-0.394272	-0.350491	0.0877209	-0.710265
	372	0.140564	-0.290449	0.704902	-0.0549776	-0.372615	0.444598	0.272208	0.0864728	0.0790866	0.11959	0.144251	0.15368	0.630133	-0.0767365	0.750834	0.435963	-0.954171	0.420079	-0.715415	-0.754485	-0.581699	0.612275	-1.50434					-0.699162	-0.817298	-0.806563	-0.601872	-0.437963	-0.0503959	-0.556138
	373	0.0655413	-0.200748	1.28578	-0.0867904	-0.212015	0.360966	0.335743	-0.0772316	0.306622	0.341223	0.381776	0.148412	0.763154	0.0740867	0.638439	1.0331	-0.914134	0.457238	-0.315014	-0.752927	-0.636804		-0.743793					-0.645822	-0.713107	-0.726727	-0.904532	0.0886296	-0.179525	-0.727144
	374	0.444436	0.653472	0.998877	-0.318586	-0.165044	0.217895	0.489725	-0.0871585	0.171373	0.0141597	0.048057	0.0673866	0.55805	-0.0677219	1.26312	0.95197	-0.674912	0.308897	-0.0984515	-0.562939	-0.584162		-0.823855					-0.325353	-0.241769	-0.179688	-0.477652	0.832301	0.502299	-0.191826
	375	-0.123604	0.00707328	0.937494	-1.57449	-1.06357	-0.552804	0.0293163	-0.717873	-0.842235	-0.581125	-0.484006	-0.858533	-0.245486	-1.03493	0.506316	0.697213	-1.20947	0.160802	-0.0348441	-0.40407	-0.985503		-0.74587					-0.289756	-0.351485	-0.356493	-0.870993	0.279727	0.322926	-0.337418
	376	-0.348616	-0.283626	0.241771	-2.75275	-2.65907			-1.00261				-1.0775	-0.132919	-2.07158	0.0293871	-0.198252	-1.74794	-0.893352	-0.886957	-1.35605	-1.69395							-1.14265	-0.300809	-0.383214	-0.73373	0.356969	0.104149	-0.572794
	377				-2.19486	-2.24759			-0.259034						-1.05092	0.120723	0.999909	-1.35598	-0.686181	-0.0521242	-0.411383	-1.28479							-1.18597	0.33857	0.180849	-0.271983	1.37482	0.822407	-0.039091
	378				-0.858231	-0.163624												-0.419572	0.159582	1.15378	1.25194	-0.565223							-0.731915
	379																					-0.280751							0.917959
	380																					-0.178729
	381																					0.601707
	382																					0.588064
	383																					0.186872
	384																					0.541203
	385																					1.65524

[truncated: 4 more sheets: Suppl. Figure 2, Suppl. Figure 3, Suppl. Figure 5g, Suppl. Figure 7f-h]
